# Supplementary material for: IL-13 Alleviates Cardiomyocyte Apoptosis by Improving Fatty Acid Oxidation in Mitochondria
Source: Front Cell Dev Biol. 2021 Sep 17;9:736603. doi: 10.3389/fcell.2021.736603 (PMC8484794; doi:10.3389/fcell.2021.736603)
Supplement: Supplementary file 2 [file Table_1.xls]

gene_id	Exonic.gene.sizes	A3	A3_FPKM	A4	A4_FPKM	A5	A5_FPKM	A6	A6_FPKM	A7	A7_FPKM	A8	A8_FPKM	B1	B1_FPKM	B2	B2_FPKM	B3	B3_FPKM	B4	B4_FPKM	B5	B5_FPKM	B6	B6_FPKM	N1	N1_FPKM	N2	N2_FPKM	N3	N3_FPKM	N4	N4_FPKM	N5	N5_FPKM	N6	N6_FPKM	Chr	Start	End	Strand	GeneSymbol	Description	GO_BP	GO_CC	GO_MF	KO
ENSMUSG00000000001	3262	574	11.80	564	11.66	637	12.52	465	10.82	566	11.24	624	11.08	493	10.58	530	9.84	472	10.90	496	9.22	460	8.99	430	9.25	401	7.44	511	9.26	395	8.15	506	8.44	500	8.99	414	8.69	3	108107280	108146146	-	Gnai3	guanine nucleotide binding protein (G protein)%2C alpha inhibiting 3 [Source:MGI Symbol%3BAcc:MGI:95773]	GO:0007193:adenylate cyclase-inhibiting G-protein coupled receptor signaling pathway;GO:0008016:regulation of heart contraction;GO:0051048:negative regulation of secretion;GO:0006906:vesicle fusion;GO:0051301:cell division;GO:0007049:cell cycle;	GO:0045121:membrane raft;GO:0000139:Golgi membrane;GO:0005834:heterotrimeric G-protein complex;GO:0005813:centrosome;GO:0042588:zymogen granule;GO:0030496:midbody;	GO:0031821:G-protein coupled serotonin receptor binding;GO:0004871:signal transducer activity;GO:0032794:GTPase activating protein binding;GO:0005525:GTP binding;GO:0046872:metal ion binding;GO:0031683:G-protein beta/gamma-subunit complex binding;GO:0019904:protein domain specific binding;GO:0003924:GTPase activity;	K04630
ENSMUSG00000000003	902	0	0.00	0	0.00	0	0.00	0	0.00	0	0.00	0	0.00	0	0.00	0	0.00	0	0.00	0	0.00	0	0.00	0	0.00	0	0.00	0	0.00	0	0.00	0	0.00	0	0.00	0	0.00	X	77837901	77853623	-	Pbsn	probasin [Source:MGI Symbol%3BAcc:MGI:1860484]	GO:0006810:transport;	GO:0005576:extracellular region;	GO:0005549:odorant binding;GO:0005215:transporter activity;	-
ENSMUSG00000000028	3506	20	0.38	21	0.40	23	0.42	28	0.61	33	0.61	31	0.51	16	0.32	37	0.64	17	0.37	38	0.66	30	0.55	21	0.42	67	1.16	56	0.94	53	1.02	80	1.24	70	1.17	46	0.90	16	18780447	18811987	-	Cdc45	cell division cycle 45 [Source:MGI Symbol%3BAcc:MGI:1338073]	GO:0006270:DNA replication initiation;GO:0007049:cell cycle;GO:0051301:cell division;	GO:0005634:nucleus;GO:0005813:centrosome;	-	K06628
ENSMUSG00000000031	2460	16	0.44	24	0.66	44	1.15	35	1.08	42	1.11	83	1.95	73	2.08	92	2.27	17	0.52	30	0.74	31	0.80	37	1.06	483	11.88	390	9.37	425	11.63	346	7.65	509	12.14	440	12.25	7	142575529	142578143	-	H19	H19%2C imprinted maternally expressed transcript [Source:MGI Symbol%3BAcc:MGI:95891]	-	-	-	-
ENSMUSG00000000037	6397	2	0.02	5	0.05	4	0.04	0	0.00	0	0.00	2	0.02	2	0.02	5	0.05	2	0.02	1	0.01	3	0.03	1	0.01	7	0.07	10	0.09	5	0.05	6	0.05	8	0.07	11	0.12	X	161082525	161258213	+	Scml2	Scm polycomb group protein like 2 [Source:MGI Symbol%3BAcc:MGI:1340042]	-	GO:0031519:PcG protein complex;	-	K11465
ENSMUSG00000000049	1594	11	0.46	13	0.55	14	0.56	11	0.52	87	3.54	60	2.18	61	2.68	66	2.51	16	0.76	21	0.80	25	1.00	32	1.41	71	2.70	54	2.00	62	2.62	60	2.05	37	1.36	78	3.35	11	108343354	108414396	+	Apoh	apolipoprotein H [Source:MGI Symbol%3BAcc:MGI:88058]	GO:0016525:negative regulation of angiogenesis;GO:0031639:plasminogen activation;GO:0033033:negative regulation of myeloid cell apoptotic process;GO:0031100:organ regeneration;GO:0051006:positive regulation of lipoprotein lipase activity;GO:0034197:triglyceride transport;GO:0051918:negative regulation of fibrinolysis;GO:0010596:negative regulation of endothelial cell migration;GO:0007597:blood co…	GO:0042627:chylomicron;GO:0034361:very-low-density lipoprotein particle;GO:0034364:high-density lipoprotein particle;GO:0009986:cell surface;GO:0031012:extracellular matrix;	GO:0005543:phospholipid binding;GO:0060230:lipoprotein lipase activator activity;GO:0001948:glycoprotein binding;GO:0008201:heparin binding;	K17305
ENSMUSG00000000056	4806	232	3.24	210	2.95	308	4.11	189	2.99	232	3.13	227	2.74	205	2.99	255	3.21	137	2.15	368	4.65	348	4.62	112	1.63	901	11.35	862	10.60	785	10.99	1220	13.81	914	11.16	776	11.06	11	121237253	121255856	+	Narf	nuclear prelamin A recognition factor [Source:MGI Symbol%3BAcc:MGI:1914858]	GO:0016567:protein ubiquitination;GO:0043523:regulation of neuron apoptotic process;	GO:0005638:lamin filament;GO:0005737:cytoplasm;	GO:0005521:lamin binding;GO:0008270:zinc ion binding;GO:0004842:ubiquitin-protein transferase activity;GO:0017022:myosin binding;	-
ENSMUSG00000000058	3335	194	3.90	232	4.69	306	5.88	234	5.33	326	6.33	338	5.87	255	5.35	338	6.14	321	7.25	255	4.64	185	3.54	183	3.85	1176	21.34	1565	27.74	1066	21.51	1449	23.64	1689	29.71	1298	26.66	6	17281185	17289115	+	Cav2	caveolin 2 [Source:MGI Symbol%3BAcc:MGI:107571]	GO:0048146:positive regulation of fibroblast proliferation;GO:2000811:negative regulation of anoikis;GO:0061180:mammary gland epithelium development;GO:0009267:cellular response to starvation;GO:0060716:labyrinthine layer blood vessel development;GO:0051899:membrane depolarization;GO:0060056:mammary gland involution;GO:0045019:negative regulation of nitric oxide biosynthetic process;GO:0051450:my…	GO:0031234:extrinsic component of cytoplasmic side of plasma membrane;GO:0043234:protein complex;GO:0009925:basal plasma membrane;GO:0016324:apical plasma membrane;GO:0005938:cell cortex;GO:0002080:acrosomal membrane;GO:0005811:lipid particle;GO:0009986:cell surface;GO:0005578:proteinaceous extracellular matrix;GO:0005768:endosome;GO:0005634:nucleus;GO:0005829:cytosol;GO:0030133:transport vesicle…	GO:0005008:hepatocyte growth factor-activated receptor activity;GO:0042803:protein homodimerization activity;GO:0051219:phosphoprotein binding;GO:0005109:frizzled binding;GO:0005198:structural molecule activity;GO:0050998:nitric-oxide synthase binding;GO:0005113:patched binding;GO:0016504:peptidase activator activity;GO:0005524:ATP binding;GO:0031748:D1 dopamine receptor binding;GO:0005125:cytoki…	K12958
ENSMUSG00000000078	4391	2689	41.08	2787	42.80	2857	41.72	2206	38.14	3084	45.50	3954	52.15	2959	47.19	2461	33.95	2595	44.51	2751	38.01	2131	30.93	2446	39.08	632	8.71	913	12.29	779	11.94	957	11.86	1067	14.25	728	11.35	13	5861482	5870394	+	Klf6	Kruppel-like factor 6 [Source:MGI Symbol%3BAcc:MGI:1346318]	GO:0045944:positive regulation of transcription from RNA polymerase II promoter;GO:0019221:cytokine-mediated signaling pathway;	GO:0005737:cytoplasm;GO:0005634:nucleus;	GO:0003690:double-stranded DNA binding;GO:0008270:zinc ion binding;GO:0003700:sequence-specific DNA binding transcription factor activity;GO:0046872:metal ion binding;	K09207
ENSMUSG00000000085	7731	363	3.15	364	3.17	416	3.45	295	2.90	409	3.43	341	2.55	374	3.39	418	3.27	323	3.15	468	3.67	410	3.38	303	2.75	439	3.44	512	3.92	445	3.87	571	4.02	503	3.82	437	3.87	4	120405281	120530186	+	Scmh1	sex comb on midleg homolog 1 [Source:MGI Symbol%3BAcc:MGI:1352762]	GO:0009952:anterior/posterior pattern specification;GO:0007283:spermatogenesis;GO:0045892:negative regulation of transcription, DNA-templated;GO:0006338:chromatin remodeling;	GO:0010369:chromocenter;GO:0005634:nucleus;	GO:0005515:protein binding;	K11461
ENSMUSG00000000088	2101	12447	397.38	12896	413.89	13571	414.20	11536	416.87	13864	427.49	15852	436.95	12463	415.39	16219	467.58	9078	325.41	15488	447.20	14599	442.88	12273	409.81	16740	482.23	17324	487.46	15237	488.12	19948	516.51	16398	457.83	14531	473.67	9	57521274	57532426	+	Cox5a	cytochrome c oxidase subunit 5A [Source:MGI Symbol%3BAcc:MGI:88474]	GO:0055114:oxidation-reduction process;	GO:0005743:mitochondrial inner membrane;	GO:0046872:metal ion binding;GO:0004129:cytochrome-c oxidase activity;	K02264
ENSMUSG00000000093	3626	148	2.74	132	2.45	97	1.72	94	1.97	123	2.20	139	2.22	176	3.40	247	4.13	164	3.41	114	1.91	142	2.50	139	2.69	228	3.81	242	3.95	240	4.45	307	4.61	373	6.03	184	3.48	11	85832551	85841948	+	Tbx2	T-box 2 [Source:MGI Symbol%3BAcc:MGI:98494]	-	-	-	K10176
ENSMUSG00000000094	3401	1	0.02	2	0.04	0	0.00	0	0.00	2	0.04	0	0.00	0	0.00	1	0.02	3	0.07	0	0.00	0	0.00	1	0.02	0	0.00	0	0.00	0	0.00	3	0.05	0	0.00	0	0.00	11	85886422	85916097	+	Tbx4	T-box 4 [Source:MGI Symbol%3BAcc:MGI:102556]	GO:0030324:lung development;GO:0048705:skeletal system morphogenesis;GO:0001525:angiogenesis;GO:0006355:regulation of transcription, DNA-templated;GO:0002009:morphogenesis of an epithelium;GO:0030326:embryonic limb morphogenesis;	GO:0005634:nucleus;	GO:0003677:DNA binding;GO:0005515:protein binding;GO:0003700:sequence-specific DNA binding transcription factor activity;	K10178
ENSMUSG00000000103	3107	0	0.00	0	0.00	0	0.00	0	0.00	0	0.00	0	0.00	0	0.00	0	0.00	0	0.00	0	0.00	0	0.00	0	0.00	0	0.00	2	0.04	0	0.00	0	0.00	0	0.00	0	0.00	Y	2106015	2170409	-	Zfy2	zinc finger protein 2%2C Y-linked [Source:MGI Symbol%3BAcc:MGI:99213]	GO:0006355:regulation of transcription, DNA-templated;	GO:0005634:nucleus;	GO:0003677:DNA binding;GO:0008270:zinc ion binding;	-
ENSMUSG00000000120	3446	10	0.19	10	0.20	10	0.19	1	0.02	11	0.21	11	0.18	12	0.24	9	0.16	10	0.22	20	0.35	5	0.09	3	0.06	17	0.30	13	0.22	12	0.23	9	0.14	9	0.15	13	0.26	11	95568818	95587735	-	Ngfr	nerve growth factor receptor (TNFR superfamily%2C member 16) [Source:MGI Symbol%3BAcc:MGI:97323]	GO:0010468:regulation of gene expression;GO:0043524:negative regulation of neuron apoptotic process;GO:0048146:positive regulation of fibroblast proliferation;GO:0031069:hair follicle morphogenesis;GO:0016048:detection of temperature stimulus;GO:0042488:positive regulation of odontogenesis of dentin-containing tooth;GO:0032224:positive regulation of synaptic transmission, cholinergic;GO:0007411:a…	GO:0045334:clathrin-coated endocytic vesicle;GO:0005791:rough endoplasmic reticulum;GO:0032809:neuronal cell body membrane;GO:0045121:membrane raft;GO:0043204:perikaryon;GO:0016021:integral component of membrane;GO:0005794:Golgi apparatus;GO:0009897:external side of plasma membrane;GO:0005635:nuclear envelope;GO:0032590:dendrite membrane;	GO:0070678:preprotein binding;GO:0031625:ubiquitin protein ligase binding;GO:0005035:death receptor activity;GO:0001540:beta-amyloid binding;GO:0048406:nerve growth factor binding;GO:0017137:Rab GTPase binding;GO:0005168:neurotrophin TRKA receptor binding;	K02583
ENSMUSG00000000125	3076	1	0.02	0	0.00	0	0.00	0	0.00	0	0.00	0	0.00	0	0.00	0	0.00	0	0.00	0	0.00	0	0.00	0	0.00	0	0.00	0	0.00	0	0.00	0	0.00	0	0.00	0	0.00	11	103774150	103817957	+	Wnt3	wingless-type MMTV integration site family%2C member 3 [Source:MGI Symbol%3BAcc:MGI:98955]	-	-	-	K00312
ENSMUSG00000000126	3329	14	0.28	33	0.67	15	0.29	17	0.39	28	0.54	19	0.33	13	0.27	35	0.64	18	0.41	50	0.91	17	0.33	22	0.46	98	1.78	95	1.69	64	1.29	124	2.03	84	1.48	97	2.00	11	59306928	59333552	+	Wnt9a	wingless-type MMTV integration site family%2C member 9A [Source:MGI Symbol%3BAcc:MGI:2446084]	GO:0007492:endoderm development;GO:0060070:canonical Wnt signaling pathway;GO:0000122:negative regulation of transcription from RNA polymerase II promoter;GO:0060548:negative regulation of cell death;GO:0045597:positive regulation of cell differentiation;GO:0035115:embryonic forelimb morphogenesis;GO:0045880:positive regulation of smoothened signaling pathway;GO:0008285:negative regulation of cel…	GO:0005615:extracellular space;GO:0005578:proteinaceous extracellular matrix;GO:0005886:plasma membrane;	GO:0001664:G-protein coupled receptor binding;	K01064
ENSMUSG00000000127	4680	130	1.86	150	2.16	165	2.26	103	1.67	141	1.95	156	1.93	139	2.08	112	1.45	94	1.51	175	2.27	134	1.82	123	1.84	222	2.87	215	2.72	184	2.65	284	3.30	226	2.83	201	2.94	17	63863062	64139496	+	Fer	fer (fms/fps related) protein kinase [Source:MGI Symbol%3BAcc:MGI:105917]	GO:0033007:negative regulation of mast cell activation involved in immune response;GO:0042058:regulation of epidermal growth factor receptor signaling pathway;GO:0030838:positive regulation of actin filament polymerization;GO:0034614:cellular response to reactive oxygen species;GO:0001932:regulation of protein phosphorylation;GO:0035426:extracellular matrix-cell signaling;GO:0031532:actin cytoske…	GO:0005856:cytoskeleton;GO:0030054:cell junction;GO:0042995:cell projection;GO:0031234:extrinsic component of cytoplasmic side of plasma membrane;GO:0005737:cytoplasm;GO:0005634:nucleus;GO:0000790:nuclear chromatin;GO:0030027:lamellipodium;GO:0015629:actin cytoskeleton;GO:0005938:cell cortex;GO:0015630:microtubule cytoskeleton;	GO:0005154:epidermal growth factor receptor binding;GO:0008289:lipid binding;GO:0008157:protein phosphatase 1 binding;GO:0005524:ATP binding;GO:0004715:non-membrane spanning protein tyrosine kinase activity;GO:0017137:Rab GTPase binding;GO:0019901:protein kinase binding;GO:0045296:cadherin binding;GO:0045295:gamma-catenin binding;GO:0003779:actin binding;	K08889
ENSMUSG00000000131	16920	3231	12.81	3101	12.36	2601	9.86	2564	11.51	2888	11.06	3558	12.18	2610	10.80	2485	8.90	2832	12.61	2455	8.80	1855	6.99	2202	9.13	2350	8.41	3031	10.59	2392	9.52	2537	8.16	2991	10.37	1992	8.06	7	126101715	126200501	-	Xpo6	exportin 6 [Source:MGI Symbol%3BAcc:MGI:2429950]	GO:0006611:protein export from nucleus;GO:0006412:translation;	GO:0005737:cytoplasm;GO:0005643:nuclear pore;GO:0005730:nucleolus;GO:0005886:plasma membrane;GO:0044424:intracellular part;	GO:0008565:protein transporter activity;GO:0005515:protein binding;GO:0016884:carbon-nitrogen ligase activity, with glutamine as amido-N-donor;GO:0000166:nucleotide binding;	-
ENSMUSG00000000134	9261	307	2.22	331	2.41	371	2.57	335	2.75	342	2.39	387	2.42	272	2.06	321	2.10	285	2.32	346	2.27	247	1.70	261	1.98	361	2.36	451	2.88	335	2.43	482	2.83	449	2.84	313	2.31	X	7762560	7775202	+	Tfe3	transcription factor E3 [Source:MGI Symbol%3BAcc:MGI:98511]	GO:0045944:positive regulation of transcription from RNA polymerase II promoter;GO:0006959:humoral immune response;GO:0045785:positive regulation of cell adhesion;GO:0045670:regulation of osteoclast differentiation;	GO:0005667:transcription factor complex;GO:0005737:cytoplasm;	GO:0044212:transcription regulatory region DNA binding;GO:0003700:sequence-specific DNA binding transcription factor activity;GO:0046982:protein heterodimerization activity;	K09105
ENSMUSG00000000142	5506	37	0.45	24	0.29	19	0.22	23	0.32	22	0.26	29	0.31	20	0.25	24	0.26	28	0.38	31	0.34	16	0.19	14	0.18	35	0.38	52	0.56	52	0.64	59	0.58	49	0.52	43	0.53	11	108920349	108950783	+	Axin2	axin 2 [Source:MGI Symbol%3BAcc:MGI:1270862]	GO:0071407:cellular response to organic cyclic compound;GO:0030282:bone mineralization;GO:0001957:intramembranous ossification;GO:0043570:maintenance of DNA repeat elements;GO:0043547:positive regulation of GTPase activity;GO:0045668:negative regulation of osteoblast differentiation;GO:0035414:negative regulation of catenin import into nucleus;GO:0042476:odontogenesis;GO:0010718:positive regulati…	GO:0014069:postsynaptic density;GO:0005881:cytoplasmic microtubule;GO:0016023:cytoplasmic membrane-bounded vesicle;GO:0005886:plasma membrane;GO:0030877:beta-catenin destruction complex;GO:0005634:nucleus;GO:0005813:centrosome;GO:0005938:cell cortex;	GO:0004871:signal transducer activity;GO:0070411:I-SMAD binding;GO:0031625:ubiquitin protein ligase binding;GO:0008013:beta-catenin binding;GO:0070016:armadillo repeat domain binding;GO:0019901:protein kinase binding;GO:0005096:GTPase activator activity;	K04385
ENSMUSG00000000148	6179	258	2.80	240	2.62	253	2.63	269	3.31	281	2.95	286	2.68	208	2.36	305	2.99	219	2.67	276	2.71	188	1.94	181	2.06	253	2.48	257	2.46	209	2.28	347	3.06	283	2.69	202	2.24	5	140705011	140719379	+	Brat1	BRCA1-associated ATM activator 1 [Source:MGI Symbol%3BAcc:MGI:1891679]	GO:0010212:response to ionizing radiation;	GO:0005634:nucleus;	-	-
ENSMUSG00000000149	3416	1061	20.83	1068	21.08	1238	23.24	981	21.80	1160	22.00	1136	19.26	1063	21.79	1513	26.83	826	18.21	1431	25.41	1404	26.20	964	19.80	2348	41.60	2376	41.12	2181	42.97	3167	50.44	2513	43.15	2255	45.21	5	140758408	140830431	-	Gna12	guanine nucleotide binding protein%2C alpha 12 [Source:MGI Symbol%3BAcc:MGI:95767]	GO:0042733:embryonic digit morphogenesis;GO:0007266:Rho protein signal transduction;GO:0008360:regulation of cell shape;GO:0007212:dopamine receptor signaling pathway;GO:0042493:response to drug;GO:0030154:cell differentiation;GO:0007188:adenylate cyclase-modulating G-protein coupled receptor signaling pathway;GO:0001701:in utero embryonic development;GO:0007264:small GTPase mediated signal trans…	GO:0031526:brush border membrane;GO:0005834:heterotrimeric G-protein complex;	GO:0004871:signal transducer activity;GO:0005525:GTP binding;GO:0046872:metal ion binding;GO:0031683:G-protein beta/gamma-subunit complex binding;GO:0003924:GTPase activity;GO:0031752:D5 dopamine receptor binding;GO:0001664:G-protein coupled receptor binding;	K04346
ENSMUSG00000000154	1699	4	0.16	4	0.16	2	0.08	3	0.13	9	0.34	6	0.20	14	0.58	20	0.71	3	0.13	6	0.21	6	0.23	5	0.21	25	0.89	28	0.97	9	0.36	23	0.74	14	0.48	23	0.93	7	143473736	143499334	+	Slc22a18	solute carrier family 22 (organic cation transporter)%2C member 18 [Source:MGI Symbol%3BAcc:MGI:1336884]	GO:0034220:ion transmembrane transport;GO:0006855:drug transmembrane transport;GO:0015711:organic anion transport;	GO:0005887:integral component of plasma membrane;GO:0016324:apical plasma membrane;GO:0005635:nuclear envelope;GO:0044444:cytoplasmic part;	GO:0031625:ubiquitin protein ligase binding;GO:0015238:drug transmembrane transporter activity;GO:0008514:organic anion transmembrane transporter activity;GO:0015293:symporter activity;	K08214
ENSMUSG00000000157	4324	2	0.03	2	0.03	2	0.03	4	0.07	2	0.03	3	0.04	4	0.06	3	0.04	1	0.02	9	0.13	1	0.01	1	0.02	2	0.03	0	0.00	0	0.00	0	0.00	0	0.00	1	0.02	16	96422288	96443619	-	Itgb2l	integrin beta 2-like [Source:MGI Symbol%3BAcc:MGI:1277979]	GO:0007160:cell-matrix adhesion;GO:0006954:inflammatory response;GO:0007229:integrin-mediated signaling pathway;GO:0007275:multicellular organismal development;	GO:0008305:integrin complex;	GO:0004872:receptor activity;	K06464
ENSMUSG00000000159	2523	0	0.00	0	0.00	0	0.00	0	0.00	4	0.10	0	0.00	1	0.03	1	0.02	0	0.00	0	0.00	2	0.05	0	0.00	0	0.00	0	0.00	2	0.05	0	0.00	0	0.00	1	0.03	16	96361668	96422121	+	Igsf5	immunoglobulin superfamily%2C member 5 [Source:MGI Symbol%3BAcc:MGI:1919308]	GO:0016337:single organismal cell-cell adhesion;	GO:0016021:integral component of membrane;GO:0009986:cell surface;GO:0005923:bicellular tight junction;GO:0005886:plasma membrane;	GO:0030165:PDZ domain binding;	K06786
ENSMUSG00000000167	2813	4	0.10	2	0.05	3	0.07	1	0.03	6	0.14	1	0.02	0	0.00	2	0.04	3	0.08	4	0.09	5	0.11	4	0.10	2	0.04	6	0.13	4	0.10	10	0.19	9	0.19	7	0.17	9	50617321	50625000	+	Pih1d2	PIH1 domain containing 2 [Source:MGI Symbol%3BAcc:MGI:1919864]	-	-	-	-
ENSMUSG00000000168	4886	1561	21.43	1717	23.70	2128	27.93	1370	21.29	1737	23.03	1774	21.03	1589	22.77	1895	23.49	932	14.37	2738	33.99	2720	35.48	1573	22.59	3317	41.09	2748	33.25	2802	38.60	4616	51.40	2701	32.43	2872	40.26	9	50634633	50659780	-	Dlat	dihydrolipoamide S-acetyltransferase (E2 component of pyruvate dehydrogenase complex) [Source:MGI Symbol%3BAcc:MGI:2385311]	GO:0006099:tricarboxylic acid cycle;GO:0006086:acetyl-CoA biosynthetic process from pyruvate;GO:0006006:glucose metabolic process;GO:0030431:sleep;	GO:0005967:mitochondrial pyruvate dehydrogenase complex;	GO:0004742:dihydrolipoyllysine-residue acetyltransferase activity;GO:0000166:nucleotide binding;	K00627
ENSMUSG00000000171	1231	3565	194.26	4321	236.69	4992	260.04	3759	231.84	4435	233.40	4389	206.48	3927	223.39	5773	284.05	2262	138.39	6699	330.13	6647	344.16	3860	219.98	8422	414.08	6400	307.35	6285	343.64	8811	389.38	5540	263.99	6764	376.32	9	50596357	50603812	-	Sdhd	succinate dehydrogenase complex%2C subunit D%2C integral membrane protein [Source:MGI Symbol%3BAcc:MGI:1914175]	GO:0006810:transport;GO:0006099:tricarboxylic acid cycle;GO:0022900:electron transport chain;	GO:0005749:mitochondrial respiratory chain complex II, succinate dehydrogenase complex (ubiquinone);GO:0016021:integral component of membrane;	GO:0046872:metal ion binding;GO:0000104:succinate dehydrogenase activity;GO:0020037:heme binding;GO:0048039:ubiquinone binding;	K00237
ENSMUSG00000000182	1814	82	3.03	108	4.01	94	3.32	67	2.80	86	3.07	138	4.41	81	3.13	53	1.77	78	3.24	52	1.74	57	2.00	79	3.06	0	0.00	2	0.07	0	0.00	0	0.00	0	0.00	2	0.08	6	127072902	127081408	+	Fgf23	fibroblast growth factor 23 [Source:MGI Symbol%3BAcc:MGI:1891427]	GO:0046888:negative regulation of hormone secretion;GO:0010980:positive regulation of vitamin D 24-hydroxylase activity;GO:0030643:cellular phosphate ion homeostasis;GO:0090080:positive regulation of MAPKKK cascade by fibroblast growth factor receptor signaling pathway;GO:0070374:positive regulation of ERK1 and ERK2 cascade;GO:0030502:negative regulation of bone mineralization;GO:0010966:regulati…	GO:0005615:extracellular space;	GO:0008083:growth factor activity;GO:0005105:type 1 fibroblast growth factor receptor binding;	K04358
ENSMUSG00000000183	4657	5	0.07	8	0.12	0	0.00	1	0.02	4	0.06	2	0.02	9	0.14	19	0.25	6	0.10	2	0.03	6	0.08	1	0.02	14	0.18	9	0.11	1	0.01	5	0.06	16	0.20	9	0.13	6	127015586	127028187	+	Fgf6	fibroblast growth factor 6 [Source:MGI Symbol%3BAcc:MGI:95520]	GO:0001525:angiogenesis;GO:0008543:fibroblast growth factor receptor signaling pathway;GO:0051781:positive regulation of cell division;GO:0045445:myoblast differentiation;GO:0001502:cartilage condensation;GO:0008284:positive regulation of cell proliferation;	GO:0042383:sarcolemma;GO:0005576:extracellular region;	GO:0008083:growth factor activity;	K04358
ENSMUSG00000000184	9409	361	2.57	355	2.54	441	3.01	340	2.74	450	3.10	413	2.54	421	3.13	526	3.39	343	2.75	585	3.77	446	3.02	360	2.68	831	5.35	843	5.30	617	4.41	952	5.50	989	6.17	659	4.80	6	127125162	127152193	-	Ccnd2	cyclin D2 [Source:MGI Symbol%3BAcc:MGI:88314]	GO:0001541:ovarian follicle development;GO:0032869:cellular response to insulin stimulus;GO:0045471:response to ethanol;GO:0007283:spermatogenesis;GO:0045737:positive regulation of cyclin-dependent protein serine/threonine kinase activity;GO:0051301:cell division;GO:0033574:response to testosterone;GO:0045664:regulation of neuron differentiation;GO:0000082:G1/S transition of mitotic cell cycle;GO…	GO:0000785:chromatin;GO:0031965:nuclear membrane;GO:0005730:nucleolus;GO:0005829:cytosol;GO:0000307:cyclin-dependent protein kinase holoenzyme complex;	GO:0019901:protein kinase binding;	K10151
ENSMUSG00000000194	12766	505	2.65	516	2.73	549	2.76	502	2.99	627	3.18	678	3.08	532	2.92	671	3.18	490	2.89	663	3.15	493	2.46	503	2.76	786	3.73	807	3.74	618	3.26	885	3.77	819	3.76	694	3.72	2	31152316	31218775	+	Gpr107	G protein-coupled receptor 107 [Source:MGI Symbol%3BAcc:MGI:2139054]	-	GO:0016021:integral component of membrane;	-	K05705
ENSMUSG00000000197	14715	2	0.01	6	0.03	1	0.00	2	0.01	2	0.01	6	0.02	6	0.03	2	0.01	0	0.00	5	0.02	6	0.03	3	0.01	13	0.05	12	0.05	14	0.06	16	0.06	14	0.06	18	0.08	14	123276634	123627144	-	Nalcn	sodium leak channel%2C non-selective [Source:MGI Symbol%3BAcc:MGI:2444306]	GO:0006811:ion transport;GO:0055085:transmembrane transport;	GO:0016021:integral component of membrane;	GO:0005216:ion channel activity;	-
ENSMUSG00000000202	3187	0	0.00	0	0.00	0	0.00	0	0.00	0	0.00	0	0.00	0	0.00	0	0.00	0	0.00	0	0.00	0	0.00	0	0.00	0	0.00	3	0.06	0	0.00	1	0.02	0	0.00	0	0.00	11	114791217	114795945	-	Btbd17	BTB (POZ) domain containing 17 [Source:MGI Symbol%3BAcc:MGI:1919264]	-	GO:0005576:extracellular region;	-	-
ENSMUSG00000000204	3964	3228	54.62	2587	44.01	2603	42.11	2093	40.09	2712	44.32	2760	40.32	2387	42.17	1780	27.20	3442	65.39	2749	42.07	1499	24.10	2182	38.62	13	0.20	14	0.21	4	0.07	8	0.11	4	0.06	2	0.03	11	83175186	83190216	+	Slfn4	schlafen 4 [Source:MGI Symbol%3BAcc:MGI:1329010]	-	-	-	-
ENSMUSG00000000214	2364	0	0.00	1	0.03	0	0.00	0	0.00	0	0.00	0	0.00	0	0.00	0	0.00	1	0.03	0	0.00	0	0.00	0	0.00	0	0.00	0	0.00	0	0.00	0	0.00	0	0.00	0	0.00	7	142892752	142931128	-	Th	tyrosine hydroxylase [Source:MGI Symbol%3BAcc:MGI:98735]	GO:0052314:phytoalexin metabolic process;GO:0009414:response to water deprivation;GO:0007601:visual perception;GO:0043434:response to peptide hormone;GO:0051289:protein homotetramerization;GO:0007507:heart development;GO:0042136:neurotransmitter biosynthetic process;GO:0051602:response to electrical stimulus;GO:0021987:cerebral cortex development;GO:0008016:regulation of heart contraction;GO:0009…	GO:0005829:cytosol;GO:0005790:smooth endoplasmic reticulum;GO:0009898:cytoplasmic side of plasma membrane;GO:0033162:melanosome membrane;GO:0043204:perikaryon;GO:0043195:terminal bouton;GO:0005739:mitochondrion;GO:0030425:dendrite;GO:0005634:nucleus;GO:0008021:synaptic vesicle;	GO:0035240:dopamine binding;GO:0004511:tyrosine 3-monooxygenase activity;GO:0034617:tetrahydrobiopterin binding;GO:0019904:protein domain specific binding;GO:0019825:oxygen binding;GO:0008198:ferrous iron binding;GO:0008199:ferric iron binding;GO:0016597:amino acid binding;	K00501
ENSMUSG00000000215	1312	0	0.00	0	0.00	0	0.00	0	0.00	0	0.00	0	0.00	0	0.00	0	0.00	0	0.00	0	0.00	0	0.00	0	0.00	0	0.00	0	0.00	0	0.00	0	0.00	2	0.09	0	0.00	7	142678656	142743381	-	Ins2	insulin II [Source:MGI Symbol%3BAcc:MGI:96573]	GO:0055089:fatty acid homeostasis;GO:0032148:activation of protein kinase B activity;GO:0046631:alpha-beta T cell activation;GO:0008284:positive regulation of cell proliferation;GO:0016042:lipid catabolic process;GO:0042177:negative regulation of protein catabolic process;GO:0046326:positive regulation of glucose import;GO:0032460:negative regulation of protein oligomerization;GO:0045861:negative…	GO:0005732:small nucleolar ribonucleoprotein complex;GO:0005615:extracellular space;GO:0030141:secretory granule;GO:0005634:nucleus;	GO:0005159:insulin-like growth factor receptor binding;GO:0002020:protease binding;GO:0005158:insulin receptor binding;GO:0005179:hormone activity;	K04526
ENSMUSG00000000216	2991	0	0.00	0	0.00	0	0.00	0	0.00	0	0.00	0	0.00	0	0.00	0	0.00	0	0.00	0	0.00	0	0.00	0	0.00	0	0.00	0	0.00	0	0.00	0	0.00	0	0.00	0	0.00	7	121734479	121768475	+	Scnn1g	sodium channel%2C nonvoltage-gated 1 gamma [Source:MGI Symbol%3BAcc:MGI:104695]	GO:0001666:response to hypoxia;GO:0035313:wound healing, spreading of epidermal cells;GO:0050909:sensory perception of taste;GO:0035725:sodium ion transmembrane transport;	GO:0034706:sodium channel complex;GO:0009897:external side of plasma membrane;GO:0016324:apical plasma membrane;	GO:0050699:WW domain binding;GO:0015280:ligand-gated sodium channel activity;	K04827
ENSMUSG00000000223	8553	9	0.07	6	0.05	4	0.03	9	0.08	7	0.05	11	0.07	10	0.08	25	0.18	22	0.19	10	0.07	16	0.12	1	0.01	6	0.04	7	0.05	11	0.09	4	0.03	14	0.10	5	0.04	X	134404551	134456573	+	Drp2	dystrophin related protein 2 [Source:MGI Symbol%3BAcc:MGI:107432]	GO:0050808:synapse organization;GO:0007010:cytoskeleton organization;GO:0006208:pyrimidine nucleobase catabolic process;GO:0048489:synaptic vesicle transport;GO:0045664:regulation of neuron differentiation;GO:0014049:positive regulation of glutamate secretion;	GO:0005856:cytoskeleton;GO:0005737:cytoplasm;GO:0030425:dendrite;GO:0005886:plasma membrane;GO:0030426:growth cone;GO:0005829:cytosol;GO:0043025:neuronal cell body;GO:0043234:protein complex;GO:0043195:terminal bouton;GO:0005739:mitochondrion;	GO:0005509:calcium ion binding;GO:0008270:zinc ion binding;GO:0019901:protein kinase binding;GO:0016812:hydrolase activity, acting on carbon-nitrogen (but not peptide) bonds, in cyclic amides;	-
ENSMUSG00000000244	6234	4	0.04	9	0.10	6	0.06	6	0.07	8	0.08	1	0.01	5	0.06	2	0.02	4	0.05	3	0.03	3	0.03	0	0.00	12	0.12	23	0.22	13	0.14	18	0.16	19	0.18	11	0.12	7	143005046	143019644	+	Tspan32	tetraspanin 32 [Source:MGI Symbol%3BAcc:MGI:1350360]	GO:0042832:defense response to protozoan;GO:0070527:platelet aggregation;GO:0007229:integrin-mediated signaling pathway;GO:0007010:cytoskeleton organization;GO:0008285:negative regulation of cell proliferation;GO:0030886:negative regulation of myeloid dendritic cell activation;GO:0050688:regulation of defense response to virus;	GO:0070442:integrin alphaIIb-beta3 complex;GO:0005622:intracellular;GO:0009986:cell surface;	-	K17359
ENSMUSG00000000247	4393	17	0.26	6	0.09	7	0.10	7	0.12	3	0.04	6	0.08	7	0.11	3	0.04	3	0.05	8	0.11	4	0.06	4	0.06	3	0.04	0	0.00	0	0.00	0	0.00	0	0.00	2	0.03	2	38339281	38369733	+	Lhx2	LIM homeobox protein 2 [Source:MGI Symbol%3BAcc:MGI:96785]	GO:0007411:axon guidance;GO:0007498:mesoderm development;GO:2000678:negative regulation of transcription regulatory region DNA binding;GO:0001843:neural tube closure;GO:0021978:telencephalon regionalization;GO:0045944:positive regulation of transcription from RNA polymerase II promoter;GO:0009953:dorsal/ventral pattern formation;GO:0006355:regulation of transcription, DNA-templated;	GO:0005634:nucleus;	GO:0005515:protein binding;GO:0008270:zinc ion binding;GO:0001076:RNA polymerase II transcription factor binding transcription factor activity;GO:0043565:sequence-specific DNA binding;GO:0003700:sequence-specific DNA binding transcription factor activity;GO:0000988:protein binding transcription factor activity;	K09373
ENSMUSG00000000248	2847	0	0.00	0	0.00	0	0.00	0	0.00	0	0.00	1	0.02	0	0.00	1	0.02	0	0.00	0	0.00	0	0.00	0	0.00	0	0.00	0	0.00	1	0.02	0	0.00	3	0.06	0	0.00	6	128934381	128984707	+	Clec2g	C-type lectin domain family 2%2C member g [Source:MGI Symbol%3BAcc:MGI:1918059]	GO:0045671:negative regulation of osteoclast differentiation;	GO:0005615:extracellular space;GO:0005886:plasma membrane;GO:0016021:integral component of membrane;	GO:0030246:carbohydrate binding;GO:0046703:natural killer cell lectin-like receptor binding;	K10072
ENSMUSG00000000253	2323	1033	29.83	955	27.72	1135	31.33	996	32.55	1193	33.27	1253	31.24	1197	36.08	1664	43.39	667	21.62	1586	41.42	1972	54.11	1159	35.00	2433	63.39	2061	52.45	1896	54.93	2858	66.93	2377	60.02	2293	67.60	13	45507444	45553800	+	Gmpr	guanosine monophosphate reductase [Source:MGI Symbol%3BAcc:MGI:1913605]	GO:0009117:nucleotide metabolic process;GO:0055114:oxidation-reduction process;	-	GO:0046872:metal ion binding;GO:0003920:GMP reductase activity;	K00364
ENSMUSG00000000263	2414	1	0.03	0	0.00	0	0.00	0	0.00	0	0.00	0	0.00	0	0.00	1	0.03	2	0.06	0	0.00	0	0.00	0	0.00	0	0.00	0	0.00	0	0.00	1	0.02	0	0.00	0	0.00	11	55514238	55608198	-	Glra1	glycine receptor%2C alpha 1 subunit [Source:MGI Symbol%3BAcc:MGI:95747]	GO:0051291:protein heterooligomerization;GO:0001964:startle response;GO:0002087:regulation of respiratory gaseous exchange by neurological system process;GO:0001508:action potential;GO:0060013:righting reflex;GO:0060012:synaptic transmission, glycinergic;GO:0007218:neuropeptide signaling pathway;GO:0051970:negative regulation of transmission of nerve impulse;GO:0006936:muscle contraction;GO:00068…	GO:0045211:postsynaptic membrane;GO:0009897:external side of plasma membrane;GO:0030054:cell junction;GO:0005783:endoplasmic reticulum;GO:0005887:integral component of plasma membrane;GO:0034707:chloride channel complex;	GO:0030977:taurine binding;GO:0005515:protein binding;GO:0016934:extracellular-glycine-gated chloride channel activity;GO:0016594:glycine binding;GO:0022824:transmitter-gated ion channel activity;	K05193
ENSMUSG00000000266	8114	212	1.75	188	1.56	176	1.39	138	1.29	182	1.45	194	1.38	149	1.29	158	1.18	169	1.57	216	1.61	192	1.51	134	1.16	319	2.38	351	2.56	288	2.39	288	1.93	378	2.73	308	2.60	X	140664599	140767715	+	Mid2	midline 2 [Source:MGI Symbol%3BAcc:MGI:1344333]	GO:0016567:protein ubiquitination;	GO:0005622:intracellular;GO:0005737:cytoplasm;GO:0005813:centrosome;GO:0005874:microtubule;	GO:0008270:zinc ion binding;GO:0016874:ligase activity;	K10647
ENSMUSG00000000275	5754	3270	38.12	2345	27.48	2788	31.07	2246	29.64	2796	31.48	3059	30.79	3571	43.46	3620	38.11	3010	39.40	2917	30.75	2613	28.94	2422	29.53	1031	10.84	1232	12.66	928	10.86	1272	12.03	1362	13.88	948	11.28	11	88999376	89020293	+	Trim25	tripartite motif-containing 25 [Source:MGI Symbol%3BAcc:MGI:102749]	GO:0051607:defense response to virus;GO:0045087:innate immune response;	GO:0005737:cytoplasm;	GO:0004842:ubiquitin-protein transferase activity;GO:0008270:zinc ion binding;	K10652
ENSMUSG00000000276	8387	439	3.51	316	2.54	301	2.30	264	2.39	332	2.56	317	2.19	346	2.89	349	2.52	344	3.09	370	2.68	300	2.28	240	2.01	659	4.76	662	4.67	560	4.49	674	4.37	782	5.47	540	4.41	11	89035179	89066850	-	Dgke	diacylglycerol kinase%2C epsilon [Source:MGI Symbol%3BAcc:MGI:1889276]	GO:0035556:intracellular signal transduction;GO:0007205:protein kinase C-activating G-protein coupled receptor signaling pathway;GO:0016310:phosphorylation;	GO:0016021:integral component of membrane;	GO:0046872:metal ion binding;GO:0005524:ATP binding;GO:0004143:diacylglycerol kinase activity;	K00901
ENSMUSG00000000278	2097	275	8.80	228	7.33	256	7.83	143	5.18	173	5.34	214	5.91	202	6.75	226	6.53	191	6.86	241	6.97	179	5.44	157	5.25	254	7.33	229	6.46	181	5.81	312	8.09	247	6.91	247	8.07	11	88924020	88955465	-	Scpep1	serine carboxypeptidase 1 [Source:MGI Symbol%3BAcc:MGI:1921867]	GO:0042573:retinoic acid metabolic process;GO:0006508:proteolysis;	GO:0005576:extracellular region;GO:0005829:cytosol;	GO:0004185:serine-type carboxypeptidase activity;	K09646
ENSMUSG00000000282	4627	345	5.00	345	5.03	276	3.83	278	4.56	349	4.89	330	4.13	279	4.22	396	5.18	275	4.48	336	4.41	300	4.13	281	4.26	290	3.79	310	3.96	223	3.24	345	4.06	421	5.34	267	3.95	11	74830920	74845725	+	Mnt	max binding protein [Source:MGI Symbol%3BAcc:MGI:109150]	GO:0051726:regulation of cell cycle;GO:0006355:regulation of transcription, DNA-templated;GO:0007569:cell aging;GO:0042981:regulation of apoptotic process;	GO:0005634:nucleus;	GO:0003677:DNA binding;GO:0005515:protein binding;GO:0003700:sequence-specific DNA binding transcription factor activity;GO:0003682:chromatin binding;GO:0046983:protein dimerization activity;	K09115
ENSMUSG00000000290	3052	171	3.76	201	4.44	198	4.16	196	4.88	207	4.39	207	3.93	179	4.11	187	3.71	193	4.76	205	4.07	149	3.11	114	2.62	138	2.74	177	3.43	79	1.74	167	2.98	142	2.73	116	2.60	10	77530252	77565708	+	Itgb2	integrin beta 2 [Source:MGI Symbol%3BAcc:MGI:96611]	GO:0043542:endothelial cell migration;GO:0030593:neutrophil chemotaxis;GO:0050730:regulation of peptidyl-tyrosine phosphorylation;GO:0007160:cell-matrix adhesion;GO:0030101:natural killer cell activation;GO:0045766:positive regulation of angiogenesis;GO:0002523:leukocyte migration involved in inflammatory response;GO:0050798:activated T cell proliferation;GO:0045123:cellular extravasation;GO:0007…	GO:0045121:membrane raft;GO:0009986:cell surface;GO:0008305:integrin complex;	GO:0050839:cell adhesion molecule binding;GO:0019901:protein kinase binding;GO:0046982:protein heterodimerization activity;GO:0001948:glycoprotein binding;GO:0046872:metal ion binding;GO:0032403:protein complex binding;GO:0004872:receptor activity;	K06464
ENSMUSG00000000295	3508	68	1.30	59	1.13	66	1.21	51	1.10	65	1.20	61	1.01	62	1.24	81	1.40	57	1.22	56	0.97	70	1.27	55	1.10	35	0.60	32	0.54	47	0.90	49	0.76	52	0.87	43	0.84	10	31313383	31328204	+	Hddc2	HD domain containing 2 [Source:MGI Symbol%3BAcc:MGI:1916942]	-	GO:0005739:mitochondrion;	GO:0046872:metal ion binding;GO:0008081:phosphoric diester hydrolase activity;	K07023
ENSMUSG00000000296	1323	63	3.19	66	3.36	89	4.31	85	4.88	79	3.87	79	3.46	63	3.33	119	5.45	52	2.96	93	4.26	164	7.90	80	4.24	136	6.22	105	4.69	107	5.44	148	6.09	79	3.50	122	6.32	10	31332376	31445958	-	Tpd52l1	tumor protein D52-like 1 [Source:MGI Symbol%3BAcc:MGI:1298386]	GO:0006919:activation of cysteine-type endopeptidase activity involved in apoptotic process;GO:0006309:apoptotic DNA fragmentation;GO:0043406:positive regulation of MAP kinase activity;GO:0046330:positive regulation of JNK cascade;GO:0000086:G2/M transition of mitotic cell cycle;	GO:0005769:early endosome;GO:0048471:perinuclear region of cytoplasm;	GO:0008656:cysteine-type endopeptidase activator activity involved in apoptotic process;GO:0046982:protein heterodimerization activity;GO:0042803:protein homodimerization activity;	-
ENSMUSG00000000301	2104	42	1.34	42	1.35	35	1.07	28	1.01	44	1.35	39	1.07	29	0.97	51	1.47	26	0.93	22	0.63	27	0.82	26	0.87	21	0.60	30	0.84	29	0.93	26	0.67	26	0.72	22	0.72	11	59970614	60046489	-	Pemt	phosphatidylethanolamine N-methyltransferase [Source:MGI Symbol%3BAcc:MGI:104535]	GO:0045471:response to ethanol;GO:0008285:negative regulation of cell proliferation;GO:0033273:response to vitamin;GO:0042493:response to drug;GO:0043200:response to amino acid;GO:0046498:S-adenosylhomocysteine metabolic process;GO:0032259:methylation;GO:0050747:positive regulation of lipoprotein metabolic process;GO:0006656:phosphatidylcholine biosynthetic process;GO:0046500:S-adenosylmethionine…	GO:0031526:brush border membrane;GO:0016021:integral component of membrane;GO:0005789:endoplasmic reticulum membrane;GO:0031966:mitochondrial membrane;GO:0042383:sarcolemma;GO:0005740:mitochondrial envelope;	GO:0080101:phosphatidyl-N-dimethylethanolamine N-methyltransferase activity;GO:0000773:phosphatidyl-N-methylethanolamine N-methyltransferase activity;GO:0004608:phosphatidylethanolamine N-methyltransferase activity;GO:0008429:phosphatidylethanolamine binding;	K00551
ENSMUSG00000000303	4574	1	0.01	3	0.04	2	0.03	3	0.05	8	0.11	7	0.09	9	0.14	11	0.15	2	0.03	3	0.04	3	0.04	7	0.11	9	0.12	15	0.19	5	0.07	9	0.11	4	0.05	12	0.18	8	106603351	106670246	+	Cdh1	cadherin 1 [Source:MGI Symbol%3BAcc:MGI:88354]	GO:0071681:cellular response to indole-3-methanol;GO:0009636:response to toxic substance;GO:0071230:cellular response to amino acid stimulus;GO:0007416:synapse assembly;GO:0042993:positive regulation of transcription factor import into nucleus;GO:0001829:trophectodermal cell differentiation;GO:0031175:neuron projection development;GO:0007156:homophilic cell adhesion via plasma membrane adhesion m…	GO:0009986:cell surface;GO:0016235:aggresome;GO:0043296:apical junction complex;GO:0005925:focal adhesion;GO:0005802:trans-Golgi network;GO:0043679:axon terminus;GO:0016323:basolateral plasma membrane;GO:0015629:actin cytoskeleton;GO:0016342:catenin complex;GO:0009898:cytoplasmic side of plasma membrane;GO:0033268:node of Ranvier;GO:0048471:perinuclear region of cytoplasm;GO:0016021:integral comp…	GO:0030506:ankyrin binding;GO:0008013:beta-catenin binding;GO:0019904:protein domain specific binding;GO:0019903:protein phosphatase binding;GO:0032794:GTPase activating protein binding;GO:0005509:calcium ion binding;GO:0045295:gamma-catenin binding;	K05689
ENSMUSG00000000305	7257	11	0.10	7	0.07	9	0.08	10	0.10	10	0.09	11	0.09	19	0.18	10	0.08	16	0.17	16	0.13	11	0.10	9	0.09	46	0.38	27	0.22	14	0.13	28	0.21	38	0.31	26	0.25	2	179442431	179899373	+	Cdh4	cadherin 4 [Source:MGI Symbol%3BAcc:MGI:99218]	GO:0007156:homophilic cell adhesion via plasma membrane adhesion molecules;GO:0007411:axon guidance;GO:0007157:heterophilic cell-cell adhesion via plasma membrane cell adhesion molecules;GO:0045773:positive regulation of axon extension;	GO:0016021:integral component of membrane;GO:0005886:plasma membrane;GO:0005887:integral component of plasma membrane;	GO:0005509:calcium ion binding;	K06797
ENSMUSG00000000308	2496	6	0.16	1	0.03	4	0.10	2	0.06	0	0.00	2	0.05	4	0.11	0	0.00	4	0.12	1	0.02	2	0.05	4	0.11	4	0.10	2	0.05	8	0.22	10	0.22	5	0.12	6	0.16	2	121357714	121363737	+	Ckmt1	creatine kinase%2C mitochondrial 1%2C ubiquitous [Source:MGI Symbol%3BAcc:MGI:99441]	GO:0046314:phosphocreatine biosynthetic process;GO:0016310:phosphorylation;GO:0006600:creatine metabolic process;GO:0034641:cellular nitrogen compound metabolic process;	GO:0005739:mitochondrion;GO:0016020:membrane;GO:0005743:mitochondrial inner membrane;	GO:0004111:creatine kinase activity;GO:0005515:protein binding;GO:0000166:nucleotide binding;GO:0005524:ATP binding;	K00933
ENSMUSG00000000317	3719	916	16.52	1015	18.40	1006	17.35	942	19.23	1147	19.98	1345	20.94	1020	19.21	1234	20.10	1012	20.49	799	13.03	530	9.08	777	14.66	673	10.95	931	14.80	467	8.45	1078	15.77	1336	21.07	691	12.73	11	70224128	70229798	-	Bcl6b	B cell CLL/lymphoma 6%2C member B [Source:MGI Symbol%3BAcc:MGI:1278332]	GO:0000122:negative regulation of transcription from RNA polymerase II promoter;	GO:0005634:nucleus;	GO:0008270:zinc ion binding;GO:0003677:DNA binding;GO:0005515:protein binding;	-
ENSMUSG00000000318	2899	33	0.76	82	1.91	62	1.37	75	1.96	39	0.87	45	0.90	113	2.73	29	0.61	86	2.23	75	1.57	42	0.92	62	1.50	64	1.34	99	2.02	51	1.18	53	0.99	51	1.03	72	1.70	11	70156197	70170834	+	Clec10a	C-type lectin domain family 10%2C member A [Source:MGI Symbol%3BAcc:MGI:96975]	-	GO:0016021:integral component of membrane;	GO:0030246:carbohydrate binding;	K06721
ENSMUSG00000000320	4085	59	0.97	38	0.63	42	0.66	52	0.97	48	0.76	58	0.82	53	0.91	57	0.85	52	0.96	42	0.62	33	0.51	27	0.46	128	1.90	157	2.27	98	1.61	150	2.00	167	2.40	94	1.58	11	70241457	70255353	-	Alox12	arachidonate 12-lipoxygenase [Source:MGI Symbol%3BAcc:MGI:87998]	GO:0030307:positive regulation of cell growth;GO:0045603:positive regulation of endothelial cell differentiation;GO:0010628:positive regulation of gene expression;GO:0043066:negative regulation of apoptotic process;GO:0048661:positive regulation of smooth muscle cell proliferation;GO:0043065:positive regulation of apoptotic process;GO:0019395:fatty acid oxidation;GO:0045785:positive regulation of…	GO:0005829:cytosol;GO:0042383:sarcolemma;	GO:0004052:arachidonate 12-lipoxygenase activity;GO:0005506:iron ion binding;GO:0016165:linoleate 13S-lipoxygenase activity;	K00458
ENSMUSG00000000325	6715	197	1.97	222	2.23	184	1.76	150	1.70	159	1.53	226	1.95	177	1.85	203	1.83	173	1.94	222	2.01	149	1.41	146	1.53	432	3.89	425	3.74	375	3.76	566	4.59	481	4.20	346	3.53	16	18348182	18407076	+	Arvcf	armadillo repeat gene deleted in velocardiofacial syndrome [Source:MGI Symbol%3BAcc:MGI:109620]	GO:0016339:calcium-dependent cell-cell adhesion via plasma membrane cell adhesion molecules;	GO:0005737:cytoplasm;GO:0005634:nucleus;GO:0005886:plasma membrane;	GO:0005515:protein binding;	-
ENSMUSG00000000326	2532	2745	72.72	2712	72.22	4242	107.43	2903	87.05	3411	87.27	3511	80.30	2571	71.10	3427	81.98	2252	66.98	4844	116.06	5474	137.79	2675	74.12	3544	84.71	2781	64.93	2471	65.68	3341	71.78	3033	70.27	2825	76.41	16	18406886	18426852	-	Comt	catechol-O-methyltransferase [Source:MGI Symbol%3BAcc:MGI:88470]	GO:0032496:response to lipopolysaccharide;GO:0042420:dopamine catabolic process;GO:0048662:negative regulation of smooth muscle cell proliferation;GO:0008210:estrogen metabolic process;GO:0007612:learning;GO:0042135:neurotransmitter catabolic process;GO:0050668:positive regulation of homocysteine metabolic process;GO:0007565:female pregnancy;GO:0014070:response to organic cyclic compound;GO:00424…	GO:0016021:integral component of membrane;GO:0005886:plasma membrane;GO:0005739:mitochondrion;	GO:0016206:catechol O-methyltransferase activity;GO:0000287:magnesium ion binding;	K00545
ENSMUSG00000000339	1880	296	10.56	295	10.58	364	12.42	283	11.43	338	11.65	316	9.73	355	13.22	409	13.18	282	11.30	390	12.58	349	11.83	302	11.27	272	8.76	330	10.38	289	10.35	398	11.52	268	8.36	263	9.58	3	116488963	116508208	-	Rtca	RNA 3'-terminal phosphate cyclase [Source:MGI Symbol%3BAcc:MGI:1913618]	GO:0006396:RNA processing;	GO:0005634:nucleus;	GO:0005524:ATP binding;GO:0003963:RNA-3'-phosphate cyclase activity;	K01974
ENSMUSG00000000340	3348	291	5.83	284	5.72	337	6.45	208	4.72	286	5.53	265	4.58	241	5.04	298	5.39	205	4.61	538	9.75	534	10.17	261	5.47	483	8.73	363	6.41	427	8.58	567	9.21	276	4.84	397	8.12	3	116513070	116549981	+	Dbt	dihydrolipoamide branched chain transacylase E2 [Source:MGI Symbol%3BAcc:MGI:105386]	GO:0046949:fatty-acyl-CoA biosynthetic process;	GO:0042645:mitochondrial nucleoid;GO:0015630:microtubule cytoskeleton;	GO:0048037:cofactor binding;GO:0043754:dihydrolipoyllysine-residue (2-methylpropanoyl)transferase activity;	K09699
ENSMUSG00000000346	2900	2297	53.13	2311	53.73	2782	61.52	2126	55.66	2576	57.55	2732	54.56	2479	59.86	2847	59.46	2104	54.64	3274	68.49	3246	71.34	2317	56.05	2768	57.77	2591	52.82	2150	49.90	2798	52.49	2480	50.16	2294	54.18	15	100615349	100620761	+	Dazap2	DAZ associated protein 2 [Source:MGI Symbol%3BAcc:MGI:1344344]	-	GO:0005737:cytoplasm;GO:0005667:transcription factor complex;	GO:0050699:WW domain binding;	-
ENSMUSG00000000355	1571	261	11.14	275	11.80	250	10.20	180	8.70	251	10.35	242	8.92	187	8.34	204	7.87	176	8.44	269	10.39	182	7.38	236	10.54	302	11.63	279	10.50	231	9.90	290	10.04	303	11.31	233	10.16	X	38600578	38613426	+	Mcts1	malignant T cell amplified sequence 1 [Source:MGI Symbol%3BAcc:MGI:1916245]	GO:0007049:cell cycle;GO:0006974:cellular response to DNA damage stimulus;GO:0040008:regulation of growth;GO:0006355:regulation of transcription, DNA-templated;GO:0008284:positive regulation of cell proliferation;	GO:0005737:cytoplasm;	GO:0003723:RNA binding;	K07575
ENSMUSG00000000359	2156	12	0.37	27	0.84	25	0.74	24	0.85	22	0.66	21	0.56	15	0.49	55	1.55	27	0.94	32	0.90	18	0.53	20	0.65	194	5.45	178	4.88	176	5.49	220	5.55	210	5.71	184	5.84	2	152626951	152635198	+	Rem1	rad and gem related GTP binding protein 1 [Source:MGI Symbol%3BAcc:MGI:1097696]	GO:0007264:small GTPase mediated signal transduction;GO:0007165:signal transduction;	GO:0016020:membrane;	GO:0005516:calmodulin binding;GO:0003924:GTPase activity;GO:0005525:GTP binding;GO:0000166:nucleotide binding;	K07847
ENSMUSG00000000365	6241	3	0.03	0	0.00	0	0.00	2	0.02	0	0.00	3	0.03	5	0.06	2	0.02	1	0.01	3	0.03	2	0.02	1	0.01	5	0.05	4	0.04	3	0.03	10	0.09	5	0.05	3	0.03	14	56402581	56525032	+	Rnf17	ring finger protein 17 [Source:MGI Symbol%3BAcc:MGI:1353419]	GO:0007275:multicellular organismal development;GO:0007286:spermatid development;	GO:0005737:cytoplasm;GO:0005634:nucleus;	GO:0016788:hydrolase activity, acting on ester bonds;GO:0003676:nucleic acid binding;GO:0008270:zinc ion binding;GO:0042803:protein homodimerization activity;	K18405
ENSMUSG00000000374	8128	841	6.94	806	6.69	921	7.27	731	6.83	938	7.48	929	6.62	811	6.99	1002	7.47	801	7.42	934	6.97	936	7.34	664	5.73	739	5.50	657	4.78	619	5.13	929	6.22	775	5.59	636	5.36	10	78186725	78244641	-	Trappc10	trafficking protein particle complex 10 [Source:MGI Symbol%3BAcc:MGI:1336209]	GO:0016192:vesicle-mediated transport;	GO:0005794:Golgi apparatus;	-	-
ENSMUSG00000000378	3666	302	5.53	366	6.73	352	6.16	397	8.22	411	7.26	428	6.76	305	5.83	405	6.69	280	5.75	362	5.99	279	4.85	292	5.59	418	6.90	450	7.26	397	7.29	522	7.75	509	8.14	431	8.05	11	6546887	6596744	+	Ccm2	cerebral cavernous malformation 2 [Source:MGI Symbol%3BAcc:MGI:2384924]	GO:0035264:multicellular organism growth;GO:0048845:venous blood vessel morphogenesis;GO:0001885:endothelial cell development;GO:0001570:vasculogenesis;GO:0048839:inner ear development;GO:0045216:cell-cell junction organization;GO:0001701:in utero embryonic development;GO:0060837:blood vessel endothelial cell differentiation;GO:0060039:pericardium development;GO:0061154:endothelial tube morphogen…	GO:0005737:cytoplasm;GO:0043234:protein complex;	GO:0005515:protein binding;	-
ENSMUSG00000000381	1008	0	0.00	0	0.00	0	0.00	0	0.00	0	0.00	0	0.00	0	0.00	0	0.00	0	0.00	0	0.00	0	0.00	0	0.00	0	0.00	0	0.00	0	0.00	0	0.00	0	0.00	0	0.00	11	6635482	6638637	-	Wap	whey acidic protein [Source:MGI Symbol%3BAcc:MGI:98943]	GO:0010466:negative regulation of peptidase activity;	GO:0005576:extracellular region;	GO:0030414:peptidase inhibitor activity;GO:0045735:nutrient reservoir activity;	K17106
ENSMUSG00000000384	3696	1177	21.36	1148	20.94	1055	18.30	1096	22.51	1236	21.66	1390	21.78	1147	21.73	1461	23.94	1089	22.19	1405	23.06	1221	21.06	1092	20.73	1609	26.35	1556	24.89	1171	21.32	1833	26.98	1485	23.57	1334	24.72	11	6615598	6626067	-	Tbrg4	transforming growth factor beta regulated gene 4 [Source:MGI Symbol%3BAcc:MGI:1100868]	GO:0045333:cellular respiration;GO:0006468:protein phosphorylation;	GO:0005739:mitochondrion;	GO:0004672:protein kinase activity;	K09228
ENSMUSG00000000385	7302	10	0.09	6	0.06	7	0.06	10	0.10	14	0.12	15	0.12	24	0.23	19	0.16	10	0.10	5	0.04	11	0.10	12	0.12	9	0.07	11	0.09	3	0.03	2	0.01	14	0.11	5	0.05	16	97564682	97611195	-	Tmprss2	transmembrane protease%2C serine 2 [Source:MGI Symbol%3BAcc:MGI:1354381]	GO:0006508:proteolysis;	GO:0005576:extracellular region;GO:0016021:integral component of membrane;GO:0005886:plasma membrane;	GO:0005044:scavenger receptor activity;GO:0004252:serine-type endopeptidase activity;	K09633
ENSMUSG00000000386	3785	1034	18.32	504	8.98	789	13.37	426	8.55	626	10.71	731	11.18	1349	24.96	1609	25.75	1136	22.60	1016	16.28	803	13.52	919	17.03	34	0.54	58	0.91	27	0.48	26	0.37	24	0.37	25	0.45	16	97447035	97462907	-	Mx1	MX dynamin-like GTPase 1 [Source:MGI Symbol%3BAcc:MGI:97243]	GO:0046822:regulation of nucleocytoplasmic transport;GO:0051607:defense response to virus;GO:0051726:regulation of cell cycle;GO:0045087:innate immune response;GO:0034340:response to type I interferon;GO:0045071:negative regulation of viral genome replication;	GO:0005643:nuclear pore;GO:0005634:nucleus;GO:0005829:cytosol;GO:0048471:perinuclear region of cytoplasm;	GO:0005515:protein binding;GO:0005525:GTP binding;GO:0003924:GTPase activity;	K14754
ENSMUSG00000000392	5662	149	1.77	65	0.77	89	1.01	75	1.01	113	1.29	128	1.31	145	1.79	160	1.71	139	1.85	98	1.05	116	1.31	112	1.39	79	0.84	92	0.96	83	0.99	92	0.88	82	0.85	78	0.94	2	62500943	62574075	-	Fap	fibroblast activation protein [Source:MGI Symbol%3BAcc:MGI:109608]	GO:0043542:endothelial cell migration;GO:0010716:negative regulation of extracellular matrix disassembly;GO:0006508:proteolysis;	GO:0005615:extracellular space;GO:0030027:lamellipodium;GO:0016020:membrane;GO:0030054:cell junction;GO:0005886:plasma membrane;GO:0016021:integral component of membrane;	GO:0002020:protease binding;GO:0004252:serine-type endopeptidase activity;	K08674
ENSMUSG00000000394	1494	0	0.00	2	0.09	1	0.04	1	0.05	1	0.04	1	0.04	2	0.09	1	0.04	1	0.05	3	0.12	0	0.00	4	0.19	2	0.08	0	0.00	0	0.00	0	0.00	0	0.00	0	0.00	2	62474530	62483650	-	Gcg	glucagon [Source:MGI Symbol%3BAcc:MGI:95674]	GO:0033138:positive regulation of peptidyl-serine phosphorylation;GO:0035774:positive regulation of insulin secretion involved in cellular response to glucose stimulus;GO:0010737:protein kinase A signaling;GO:0032092:positive regulation of protein binding;GO:0070374:positive regulation of ERK1 and ERK2 cascade;GO:0032099:negative regulation of appetite;GO:0006508:proteolysis;GO:0007188:adenylate …	GO:0005615:extracellular space;GO:0005737:cytoplasm;GO:0016020:membrane;	GO:0031769:glucagon receptor binding;GO:0004252:serine-type endopeptidase activity;GO:0005179:hormone activity;	K05259
ENSMUSG00000000399	2101	7291	232.77	8103	260.06	8330	254.24	7256	262.21	7964	245.56	9248	254.92	6930	230.98	9873	284.63	6064	217.37	8449	243.96	8591	260.62	8205	273.98	10181	293.28	10844	305.13	9582	306.96	11930	308.90	9874	275.68	9568	311.89	6	126821721	126849136	-	Ndufa9	NADH:ubiquinone oxidoreductase subunit A9 [Source:MGI Symbol%3BAcc:MGI:1913358]	GO:0009749:response to glucose;GO:0022900:electron transport chain;GO:0006810:transport;	GO:0005759:mitochondrial matrix;GO:0005747:mitochondrial respiratory chain complex I;	GO:0000166:nucleotide binding;GO:0003954:NADH dehydrogenase activity;	K03953
ENSMUSG00000000402	2704	1	0.02	0	0.00	0	0.00	0	0.00	1	0.02	0	0.00	0	0.00	0	0.00	0	0.00	1	0.02	0	0.00	0	0.00	1	0.02	2	0.04	1	0.02	0	0.00	0	0.00	1	0.03	X	166523007	166585720	-	Egfl6	EGF-like-domain%2C multiple 6 [Source:MGI Symbol%3BAcc:MGI:1858599]	GO:0030154:cell differentiation;GO:0010811:positive regulation of cell-substrate adhesion;GO:0007275:multicellular organismal development;GO:0030198:extracellular matrix organization;	GO:0016020:membrane;GO:0005604:basement membrane;	GO:0005509:calcium ion binding;	-
ENSMUSG00000000409	2929	58	1.33	43	0.99	32	0.70	32	0.83	39	0.86	55	1.09	42	1.00	28	0.58	32	0.82	24	0.50	39	0.85	30	0.72	13	0.27	11	0.22	5	0.11	11	0.20	2	0.04	7	0.16	4	129548344	129573641	-	Lck	lymphocyte protein tyrosine kinase [Source:MGI Symbol%3BAcc:MGI:96756]	GO:0050856:regulation of T cell receptor signaling pathway;GO:0070474:positive regulation of uterine smooth muscle contraction;GO:0042542:response to hydrogen peroxide;GO:0009612:response to mechanical stimulus;GO:0045588:positive regulation of gamma-delta T cell differentiation;GO:0010043:response to zinc ion;GO:0006919:activation of cysteine-type endopeptidase activity involved in apoptotic pro…	GO:0030139:endocytic vesicle;GO:0001772:immunological synapse;GO:0000242:pericentriolar material;GO:0045121:membrane raft;	GO:0043548:phosphatidylinositol 3-kinase binding;GO:0008022:protein C-terminus binding;GO:0042609:CD4 receptor binding;GO:0051117:ATPase binding;GO:0042169:SH2 domain binding;GO:0042610:CD8 receptor binding;GO:0032403:protein complex binding;GO:0005524:ATP binding;GO:0001948:glycoprotein binding;GO:0004722:protein serine/threonine phosphatase activity;GO:0019901:protein kinase binding;GO:0004715:…	K05856
ENSMUSG00000000411	1280	3	0.16	2	0.11	0	0.00	1	0.06	4	0.20	4	0.18	9	0.49	3	0.14	4	0.24	0	0.00	0	0.00	3	0.16	0	0.00	0	0.00	0	0.00	1	0.04	0	0.00	2	0.11	4	129489014	129491022	-	Tssk3	testis-specific serine kinase 3 [Source:MGI Symbol%3BAcc:MGI:1929914]	GO:0006468:protein phosphorylation;GO:0035556:intracellular signal transduction;GO:0048240:sperm capacitation;GO:0007275:multicellular organismal development;	GO:0005622:intracellular;	GO:0004674:protein serine/threonine kinase activity;GO:0046872:metal ion binding;GO:0005524:ATP binding;	K08811
ENSMUSG00000000416	8829	30	0.23	11	0.08	27	0.20	12	0.10	20	0.15	25	0.16	19	0.15	19	0.13	21	0.18	17	0.12	24	0.17	19	0.15	10	0.07	39	0.26	11	0.08	20	0.12	55	0.37	7	0.05	6	18366478	18514843	-	Cttnbp2	cortactin binding protein 2 [Source:MGI Symbol%3BAcc:MGI:1353467]	GO:0007420:brain development;GO:0030036:actin cytoskeleton organization;	GO:0008021:synaptic vesicle;GO:0015629:actin cytoskeleton;	GO:0005519:cytoskeletal regulatory protein binding;GO:0017124:SH3 domain binding;	-
ENSMUSG00000000420	5519	1360	16.53	1344	16.42	1451	16.86	1161	15.97	1334	15.66	1431	15.02	1251	15.87	1328	14.57	1250	17.06	1452	15.96	1153	13.32	1027	13.05	966	10.59	878	9.40	766	9.34	1045	10.30	902	9.59	823	10.21	18	24205344	24286818	+	Galnt1	polypeptide N-acetylgalactosaminyltransferase 1 [Source:MGI Symbol%3BAcc:MGI:894693]	GO:0018242:protein O-linked glycosylation via serine;GO:0018243:protein O-linked glycosylation via threonine;	GO:0032580:Golgi cisterna membrane;GO:0016021:integral component of membrane;GO:0048471:perinuclear region of cytoplasm;GO:0005576:extracellular region;GO:0005794:Golgi apparatus;	GO:0030145:manganese ion binding;GO:0004653:polypeptide N-acetylgalactosaminyltransferase activity;	K00710
ENSMUSG00000000435	2083	0	0.00	0	0.00	0	0.00	0	0.00	0	0.00	0	0.00	0	0.00	2	0.06	0	0.00	0	0.00	0	0.00	1	0.03	0	0.00	0	0.00	0	0.00	0	0.00	0	0.00	0	0.00	10	107482908	107486134	-	Myf5	myogenic factor 5 [Source:MGI Symbol%3BAcc:MGI:97252]	GO:0001952:regulation of cell-matrix adhesion;GO:0060415:muscle tissue morphogenesis;GO:0043010:camera-type eye development;GO:0030198:extracellular matrix organization;GO:0001756:somitogenesis;GO:0001502:cartilage condensation;GO:0001503:ossification;GO:0035914:skeletal muscle cell differentiation;GO:0045944:positive regulation of transcription from RNA polymerase II promoter;GO:0048704:embryoni…	GO:0005634:nucleus;	GO:0046983:protein dimerization activity;GO:0003705:RNA polymerase II distal enhancer sequence-specific DNA binding transcription factor activity;GO:0003677:DNA binding;	K18484
ENSMUSG00000000439	7005	270	2.59	285	2.74	324	2.97	224	2.43	267	2.47	284	2.35	262	2.62	365	3.16	242	2.60	394	3.41	361	3.28	225	2.25	501	4.33	429	3.62	394	3.79	604	4.69	519	4.35	480	4.69	6	115601902	115622624	+	Mkrn2	makorin%2C ring finger protein%2C 2 [Source:MGI Symbol%3BAcc:MGI:1914277]	-	GO:0005622:intracellular;	GO:0003676:nucleic acid binding;GO:0008270:zinc ion binding;GO:0016874:ligase activity;GO:0046872:metal ion binding;	K15687
ENSMUSG00000000440	2953	663	15.06	556	12.70	492	10.68	567	14.58	740	16.23	766	15.02	736	17.45	752	15.42	681	17.37	491	10.09	400	8.63	484	11.50	254	5.21	418	8.37	303	6.91	356	6.56	409	8.12	222	5.15	6	115360951	115490399	+	Pparg	peroxisome proliferator activated receptor gamma [Source:MGI Symbol%3BAcc:MGI:97747]	GO:0048662:negative regulation of smooth muscle cell proliferation;GO:0042953:lipoprotein transport;GO:0045713:low-density lipoprotein particle receptor biosynthetic process;GO:0055098:response to low-density lipoprotein particle;GO:0035357:peroxisome proliferator activated receptor signaling pathway;GO:0046321:positive regulation of fatty acid oxidation;GO:0050872:white fat cell differentiation;…	GO:0005829:cytosol;GO:0005634:nucleus;	GO:0033613:activating transcription factor binding;GO:0004879:ligand-activated sequence-specific DNA binding RNA polymerase II transcription factor activity;GO:0003707:steroid hormone receptor activity;GO:0008144:drug binding;GO:0046965:retinoid X receptor binding;GO:0008270:zinc ion binding;GO:0003682:chromatin binding;GO:0030374:ligand-dependent nuclear receptor transcription coactivator activi…	K08530
ENSMUSG00000000441	6845	751	7.36	725	7.14	834	7.81	596	6.61	721	6.82	800	6.77	646	6.61	823	7.28	542	5.96	1038	9.20	971	9.04	595	6.10	884	7.82	657	5.67	685	6.74	1054	8.38	768	6.58	773	7.73	6	115618067	115676635	-	Raf1	v-raf-leukemia viral oncogene 1 [Source:MGI Symbol%3BAcc:MGI:97847]	GO:0007010:cytoskeleton organization;GO:0000186:activation of MAPKK activity;GO:0043066:negative regulation of apoptotic process;GO:0033138:positive regulation of peptidyl-serine phosphorylation;GO:0007507:heart development;GO:0048011:neurotrophin TRK receptor signaling pathway;GO:0008285:negative regulation of cell proliferation;GO:0031333:negative regulation of protein complex assembly;GO:00016…	GO:0031143:pseudopodium;GO:0005829:cytosol;GO:0005886:plasma membrane;GO:0005634:nucleus;GO:0005739:mitochondrion;	GO:0031434:mitogen-activated protein kinase kinase binding;GO:0046982:protein heterodimerization activity;GO:0046872:metal ion binding;GO:0017016:Ras GTPase binding;GO:0042802:identical protein binding;GO:0004709:MAP kinase kinase kinase activity;GO:0005524:ATP binding;	K04366
ENSMUSG00000000486	2763	31	0.75	23	0.56	31	0.72	23	0.63	24	0.56	35	0.73	23	0.58	33	0.72	30	0.82	27	0.59	26	0.60	24	0.61	52	1.14	79	1.69	49	1.19	64	1.26	97	2.06	72	1.78	7	127214447	127233130	-	Sept1	septin 1 [Source:MGI Symbol%3BAcc:MGI:1858916]	GO:0007049:cell cycle;GO:0051301:cell division;	GO:0005815:microtubule organizing center;GO:0031105:septin complex;	GO:0005525:GTP binding;GO:0005515:protein binding;	K13737
ENSMUSG00000000489	4161	453	7.30	483	7.83	484	7.46	507	9.25	656	10.21	751	10.45	432	7.27	678	9.87	496	8.98	396	5.77	302	4.63	366	6.17	1105	16.07	1438	20.43	1062	17.18	1704	22.28	2084	29.38	1004	16.53	15	79995874	80014977	-	Pdgfb	platelet derived growth factor%2C B polypeptide [Source:MGI Symbol%3BAcc:MGI:97528]	GO:0048146:positive regulation of fibroblast proliferation;GO:0072264:metanephric glomerular endothelium development;GO:0032868:response to insulin;GO:0014911:positive regulation of smooth muscle cell migration;GO:0051781:positive regulation of cell division;GO:0043406:positive regulation of MAP kinase activity;GO:1900127:positive regulation of hyaluronan biosynthetic process;GO:0001892:embryonic…	GO:0005737:cytoplasm;GO:0009986:cell surface;GO:0005576:extracellular region;GO:0016323:basolateral plasma membrane;	GO:0008083:growth factor activity;GO:0042056:chemoattractant activity;GO:0046982:protein heterodimerization activity;GO:0042803:protein homodimerization activity;GO:0005161:platelet-derived growth factor receptor binding;GO:0048407:platelet-derived growth factor binding;GO:0016176:superoxide-generating NADPH oxidase activator activity;GO:0005518:collagen binding;	K17386
ENSMUSG00000000530	4265	521	8.19	530	8.38	530	7.97	516	9.19	493	7.49	512	6.95	525	8.62	686	9.74	508	8.97	443	6.30	341	5.10	396	6.51	919	13.04	1069	14.82	722	11.39	1045	13.33	1354	18.62	838	13.46	15	101128522	101145336	+	Acvrl1	activin A receptor%2C type II-like 1 [Source:MGI Symbol%3BAcc:MGI:1338946]	GO:0060841:venous blood vessel development;GO:0007179:transforming growth factor beta receptor signaling pathway;GO:0060836:lymphatic endothelial cell differentiation;GO:0023014:signal transduction by protein phosphorylation;GO:2000279:negative regulation of DNA biosynthetic process;GO:0001701:in utero embryonic development;GO:0032924:activin receptor signaling pathway;GO:0061298:retina vasculatu…	GO:0009986:cell surface;GO:0005887:integral component of plasma membrane;GO:0030425:dendrite;GO:0043025:neuronal cell body;	GO:0016361:activin receptor activity, type I;GO:0005025:transforming growth factor beta receptor activity, type I;GO:0046872:metal ion binding;GO:0004702:receptor signaling protein serine/threonine kinase activity;GO:0005524:ATP binding;GO:0019901:protein kinase binding;GO:0050431:transforming growth factor beta binding;GO:0046332:SMAD binding;GO:0048185:activin binding;	K13594
ENSMUSG00000000531	2033	417	13.76	310	10.28	343	10.82	314	11.73	342	10.90	443	12.62	431	14.85	487	14.51	438	16.23	239	7.13	231	7.24	271	9.35	229	6.82	319	9.28	258	8.54	360	9.63	481	13.88	276	9.30	15	101224188	101232756	+	Grasp	GRP1 (general receptor for phosphoinositides 1)-associated scaffold protein [Source:MGI Symbol%3BAcc:MGI:1860303]	GO:0006886:intracellular protein transport;GO:0007165:signal transduction;	GO:0005737:cytoplasm;GO:0005641:nuclear envelope lumen;GO:0005886:plasma membrane;	GO:0030306:ADP-ribosylation factor binding;GO:0030165:PDZ domain binding;	-
ENSMUSG00000000532	4418	1490	22.62	1337	20.41	1637	23.76	1325	22.77	1537	22.54	1857	24.34	1162	18.42	1226	16.81	1111	18.94	1069	14.68	1322	19.07	1111	17.64	329	4.51	382	5.11	286	4.36	420	5.17	452	6.00	305	4.73	15	101174067	101213684	+	Acvr1b	activin A receptor%2C type 1B [Source:MGI Symbol%3BAcc:MGI:1338944]	GO:0046545:development of primary female sexual characteristics;GO:0023014:signal transduction by protein phosphorylation;GO:0001701:in utero embryonic development;GO:0007498:mesoderm development;GO:0000082:G1/S transition of mitotic cell cycle;GO:0010862:positive regulation of pathway-restricted SMAD protein phosphorylation;GO:0001942:hair follicle development;GO:0038092:nodal signaling pathway;…	GO:0009986:cell surface;GO:0005887:integral component of plasma membrane;	GO:0005024:transforming growth factor beta-activated receptor activity;GO:0031625:ubiquitin protein ligase binding;GO:0016361:activin receptor activity, type I;GO:0046872:metal ion binding;GO:0004702:receptor signaling protein serine/threonine kinase activity;GO:0005524:ATP binding;GO:0019838:growth factor binding;GO:0034711:inhibin binding;GO:0046332:SMAD binding;GO:0048185:activin binding;	-
ENSMUSG00000000538	8764	1137	8.70	1148	8.83	1463	10.70	1146	9.93	1219	9.01	1284	8.48	1003	8.01	1468	10.15	762	6.55	1705	11.80	1388	10.09	936	7.49	2311	15.96	2200	14.84	1841	14.14	2692	16.71	2612	17.48	2027	15.84	11	60226714	60352905	-	Tom1l2	target of myb1-like 2 (chicken) [Source:MGI Symbol%3BAcc:MGI:2443306]	GO:0006886:intracellular protein transport;GO:0006810:transport;	GO:0005622:intracellular;	-	-
ENSMUSG00000000544	2742	0	0.00	0	0.00	0	0.00	0	0.00	0	0.00	1	0.02	0	0.00	0	0.00	0	0.00	0	0.00	0	0.00	1	0.03	0	0.00	0	0.00	0	0.00	0	0.00	0	0.00	0	0.00	1	166130238	166166510	+	Gpa33	glycoprotein A33 (transmembrane) [Source:MGI Symbol%3BAcc:MGI:1891703]	-	GO:0005886:plasma membrane;GO:0016021:integral component of membrane;	-	K06790
ENSMUSG00000000552	2515	84	2.24	75	2.01	85	2.17	108	3.26	80	2.06	107	2.46	126	3.51	164	3.95	93	2.78	95	2.29	99	2.51	113	3.15	248	5.97	275	6.46	236	6.32	320	6.92	332	7.74	249	6.78	15	103313895	103340093	-	Zfp385a	zinc finger protein 385A [Source:MGI Symbol%3BAcc:MGI:1352495]	GO:0030220:platelet formation;GO:0045600:positive regulation of fat cell differentiation;GO:0007611:learning or memory;GO:2000765:regulation of cytoplasmic translation;GO:0010609:mRNA localization resulting in posttranscriptional regulation of gene expression;GO:0007626:locomotory behavior;GO:0035855:megakaryocyte development;GO:0007599:hemostasis;GO:0070889:platelet alpha granule organization;	GO:0030425:dendrite;GO:0005622:intracellular;GO:0043025:neuronal cell body;	GO:0003730:mRNA 3'-UTR binding;GO:0008270:zinc ion binding;GO:0003676:nucleic acid binding;	-
ENSMUSG00000000555	4933	4656	63.31	5658	77.34	4422	57.48	6157	94.76	5644	74.12	11351	133.26	7510	106.61	7117	87.39	9019	137.69	5740	70.59	3811	49.24	7267	103.35	1298	15.93	1329	15.93	1263	17.23	1523	16.80	1768	21.02	1232	17.10	15	103344286	103366763	-	Itga5	integrin alpha 5 (fibronectin receptor alpha) [Source:MGI Symbol%3BAcc:MGI:96604]	GO:0007613:memory;GO:0007157:heterophilic cell-cell adhesion via plasma membrane cell adhesion molecules;GO:0007229:integrin-mediated signaling pathway;GO:0007044:cell-substrate junction assembly;GO:0050731:positive regulation of peptidyl-tyrosine phosphorylation;GO:0033631:cell-cell adhesion mediated by integrin;GO:0007159:leukocyte cell-cell adhesion;GO:0035313:wound healing, spreading of epide…	GO:0005925:focal adhesion;GO:0005911:cell-cell junction;GO:0032587:ruffle membrane;GO:0005615:extracellular space;GO:0005737:cytoplasm;GO:0008305:integrin complex;GO:0009897:external side of plasma membrane;GO:0045202:synapse;	GO:0005178:integrin binding;GO:0050839:cell adhesion molecule binding;GO:0005154:epidermal growth factor receptor binding;GO:0046872:metal ion binding;GO:0004872:receptor activity;	K06484
ENSMUSG00000000560	7640	0	0.00	0	0.00	0	0.00	0	0.00	0	0.00	0	0.00	0	0.00	0	0.00	0	0.00	0	0.00	0	0.00	0	0.00	0	0.00	0	0.00	0	0.00	0	0.00	0	0.00	0	0.00	5	70957597	71095849	-	Gabra2	gamma-aminobutyric acid (GABA) A receptor%2C subunit alpha 2 [Source:MGI Symbol%3BAcc:MGI:95614]	GO:0007214:gamma-aminobutyric acid signaling pathway;GO:0006836:neurotransmitter transport;GO:0001505:regulation of neurotransmitter levels;GO:0006821:chloride transport;	GO:0030054:cell junction;GO:0030285:integral component of synaptic vesicle membrane;GO:0045211:postsynaptic membrane;GO:0005886:plasma membrane;GO:0030424:axon;GO:0034707:chloride channel complex;GO:0032590:dendrite membrane;	GO:0008503:benzodiazepine receptor activity;GO:0005230:extracellular ligand-gated ion channel activity;GO:0004890:GABA-A receptor activity;GO:0005254:chloride channel activity;GO:0005216:ion channel activity;	K05175
ENSMUSG00000000561	4841	564	7.81	644	8.97	562	7.44	516	8.09	553	7.40	594	7.11	416	6.02	485	6.07	448	6.97	524	6.57	532	7.00	467	6.77	425	5.31	473	5.78	405	5.63	470	5.28	431	5.22	402	5.69	3	105959369	105970037	+	Wdr77	WD repeat domain 77 [Source:MGI Symbol%3BAcc:MGI:1917715]	GO:0006357:regulation of transcription from RNA polymerase II promoter;GO:0060770:negative regulation of epithelial cell proliferation involved in prostate gland development;GO:0060528:secretory columnal luminar epithelial cell differentiation involved in prostate glandular acinus development;GO:0008284:positive regulation of cell proliferation;	GO:0005730:nucleolus;GO:0005794:Golgi apparatus;GO:0005737:cytoplasm;GO:0005634:nucleus;	GO:0030374:ligand-dependent nuclear receptor transcription coactivator activity;	K13221
ENSMUSG00000000562	3729	12	0.22	11	0.20	14	0.24	6	0.12	5	0.09	17	0.26	11	0.21	7	0.11	14	0.28	13	0.21	15	0.26	6	0.11	20	0.32	10	0.16	10	0.18	10	0.15	8	0.13	6	0.11	3	105870858	105908926	+	Adora3	adenosine A3 receptor [Source:MGI Symbol%3BAcc:MGI:104847]	GO:0014068:positive regulation of phosphatidylinositol 3-kinase signaling;GO:0001973:adenosine receptor signaling pathway;GO:0050850:positive regulation of calcium-mediated signaling;GO:0070257:positive regulation of mucus secretion;GO:0002687:positive regulation of leukocyte migration;GO:0002553:histamine secretion by mast cell;GO:0050729:positive regulation of inflammatory response;GO:0014061:r…	GO:0042734:presynaptic membrane;GO:0005887:integral component of plasma membrane;	GO:0001609:G-protein coupled adenosine receptor activity;	K04268
ENSMUSG00000000563	4105	10578	172.85	12218	200.70	13207	206.31	9730	179.96	12019	189.68	13123	185.14	10185	173.74	12737	187.94	7538	138.30	15161	224.05	13857	215.15	11052	188.88	16858	248.55	16328	235.15	15042	246.63	18867	250.03	14208	203.03	14907	248.70	3	105942698	105960099	-	Atp5f1	ATP synthase%2C H+ transporting%2C mitochondrial F0 complex%2C subunit B1 [Source:MGI Symbol%3BAcc:MGI:1100495]	GO:0015986:ATP synthesis coupled proton transport;	GO:0000276:mitochondrial proton-transporting ATP synthase complex, coupling factor F(o);	GO:0046933:proton-transporting ATP synthase activity, rotational mechanism;	K02127
ENSMUSG00000000567	4135	8	0.13	3	0.05	10	0.16	13	0.24	12	0.19	30	0.42	23	0.39	23	0.34	10	0.18	11	0.16	13	0.20	22	0.37	28	0.41	39	0.56	27	0.44	61	0.80	45	0.64	42	0.70	11	112782224	112787760	+	Sox9	SRY (sex determining region Y)-box 9 [Source:MGI Symbol%3BAcc:MGI:98371]	GO:0007173:epidermal growth factor receptor signaling pathway;GO:0006334:nucleosome assembly;GO:0071504:cellular response to heparin;GO:0019933:cAMP-mediated signaling;GO:0001837:epithelial to mesenchymal transition;GO:0001934:positive regulation of protein phosphorylation;GO:0071364:cellular response to epidermal growth factor stimulus;GO:0006461:protein complex assembly;GO:0035019:somatic stem …	GO:0005667:transcription factor complex;	GO:0001158:enhancer sequence-specific DNA binding;GO:0001077:RNA polymerase II core promoter proximal region sequence-specific DNA binding transcription factor activity involved in positive regulation of transcription;GO:0008013:beta-catenin binding;GO:0001046:core promoter sequence-specific DNA binding;GO:0004672:protein kinase activity;GO:0003705:RNA polymerase II distal enhancer sequence-speci…	K18435
ENSMUSG00000000568	7354	665	6.07	699	6.41	651	5.68	584	6.03	683	6.02	802	6.32	731	6.96	570	4.69	664	6.80	739	6.10	614	5.32	668	6.37	502	4.13	512	4.12	452	4.14	601	4.45	572	4.56	486	4.53	5	99955935	99978938	-	Hnrnpd	heterogeneous nuclear ribonucleoprotein D [Source:MGI Symbol%3BAcc:MGI:101947]	GO:0006401:RNA catabolic process;GO:0000398:mRNA splicing, via spliceosome;GO:0043488:regulation of mRNA stability;GO:0045893:positive regulation of transcription, DNA-templated;GO:0006355:regulation of transcription, DNA-templated;GO:0048255:mRNA stabilization;	GO:0005829:cytosol;GO:0005730:nucleolus;GO:0030529:ribonucleoprotein complex;GO:0005654:nucleoplasm;GO:0005634:nucleus;	GO:0042162:telomeric DNA binding;GO:0003723:RNA binding;GO:0005515:protein binding;GO:0000166:nucleotide binding;	K13044
ENSMUSG00000000579	3777	24	0.43	16	0.29	23	0.39	14	0.28	17	0.29	12	0.18	14	0.26	13	0.21	18	0.36	16	0.26	20	0.34	13	0.24	60	0.96	45	0.70	44	0.78	59	0.85	45	0.70	39	0.71	17	6601671	6609774	+	Dynlt1c	dynein light chain Tctex-type 1C [Source:MGI Symbol%3BAcc:MGI:3807476]	GO:0019060:intracellular transport of viral protein in host cell;GO:0048812:neuron projection morphogenesis;GO:0051493:regulation of cytoskeleton organization;GO:0000132:establishment of mitotic spindle orientation;GO:0051301:cell division;GO:0007067:mitotic nuclear division;GO:0008277:regulation of G-protein coupled receptor protein signaling pathway;GO:0050768:negative regulation of neurogenesi…	GO:0005858:axonemal dynein complex;GO:0005794:Golgi apparatus;GO:0005874:microtubule;GO:0005819:spindle;GO:0005868:cytoplasmic dynein complex;	GO:0042802:identical protein binding;GO:0003774:motor activity;	K10420
ENSMUSG00000000581	3995	370	6.21	384	6.48	451	7.24	301	5.72	365	5.92	344	4.99	313	5.49	309	4.68	289	5.45	464	7.05	490	7.82	299	5.25	389	5.89	391	5.79	338	5.69	400	5.45	363	5.33	339	5.81	11	17257579	17269176	+	C1d	C1D nuclear receptor co-repressor [Source:MGI Symbol%3BAcc:MGI:1927354]	GO:0006915:apoptotic process;GO:0000460:maturation of 5.8S rRNA;GO:0045892:negative regulation of transcription, DNA-templated;	GO:0017053:transcriptional repressor complex;GO:0005739:mitochondrion;GO:0005730:nucleolus;	GO:0003723:RNA binding;GO:0003677:DNA binding;GO:0003714:transcription corepressor activity;GO:0016922:ligand-dependent nuclear receptor binding;	K12592
ENSMUSG00000000594	4127	126	2.05	122	1.99	123	1.91	109	2.01	134	2.10	171	2.40	122	2.07	230	3.38	158	2.88	171	2.51	164	2.53	122	2.07	396	5.81	444	6.36	315	5.14	384	5.06	379	5.39	339	5.63	11	55098115	55113029	+	Gm2a	GM2 ganglioside activator protein [Source:MGI Symbol%3BAcc:MGI:95762]	GO:0009313:oligosaccharide catabolic process;GO:0007611:learning or memory;GO:0050885:neuromuscular process controlling balance;GO:0006869:lipid transport;GO:0019915:lipid storage;GO:0006689:ganglioside catabolic process;GO:0051345:positive regulation of hydrolase activity;	GO:0005764:lysosome;GO:0009898:cytoplasmic side of plasma membrane;GO:0005739:mitochondrion;GO:0005730:nucleolus;GO:0045179:apical cortex;GO:0005889:hydrogen:potassium-exchanging ATPase complex;	GO:0008289:lipid binding;GO:0016004:phospholipase activator activity;GO:0032428:beta-N-acetylgalactosaminidase activity;GO:0005319:lipid transporter activity;	K12383
ENSMUSG00000000600	21853	527	1.62	546	1.68	612	1.80	414	1.44	529	1.57	527	1.40	429	1.37	465	1.29	457	1.57	572	1.59	447	1.30	401	1.29	512	1.42	551	1.49	485	1.49	560	1.39	618	1.66	487	1.53	5	3803184	3845564	+	Krit1	KRIT1%2C ankyrin repeat containing [Source:MGI Symbol%3BAcc:MGI:1930618]	GO:0001937:negative regulation of endothelial cell proliferation;GO:0010596:negative regulation of endothelial cell migration;GO:2000114:regulation of establishment of cell polarity;GO:2000352:negative regulation of endothelial cell apoptotic process;GO:0016525:negative regulation of angiogenesis;GO:0045454:cell redox homeostasis;GO:0032092:positive regulation of protein binding;GO:0050790:regula…	GO:0043234:protein complex;GO:0005856:cytoskeleton;GO:0005911:cell-cell junction;GO:0005737:cytoplasm;GO:0005886:plasma membrane;	GO:0005515:protein binding;	K17705
ENSMUSG00000000605	8575	636	4.98	604	4.75	736	5.50	458	4.06	620	4.68	574	3.88	476	3.89	543	3.84	440	3.86	735	5.20	695	5.17	490	4.01	1166	8.23	1157	7.98	1085	8.52	1317	8.36	1245	8.52	982	7.84	7	7282309	7300851	-	Clcn4	chloride channel%2C voltage-sensitive 4 [Source:MGI Symbol%3BAcc:MGI:104571]	GO:0055085:transmembrane transport;GO:0006821:chloride transport;	GO:0016021:integral component of membrane;GO:0005768:endosome;GO:0031901:early endosome membrane;GO:0031902:late endosome membrane;	GO:0005247:voltage-gated chloride channel activity;GO:0005524:ATP binding;GO:0015297:antiporter activity;	K05012
ENSMUSG00000000606	4597	0	0.00	0	0.00	0	0.00	0	0.00	0	0.00	0	0.00	0	0.00	0	0.00	0	0.00	0	0.00	0	0.00	0	0.00	0	0.00	0	0.00	0	0.00	0	0.00	0	0.00	0	0.00	14	51410820	51420721	+	Vmn2r88	vomeronasal 2%2C receptor 88 [Source:MGI Symbol%3BAcc:MGI:1316662]	GO:0007186:G-protein coupled receptor signaling pathway;GO:0007165:signal transduction;	GO:0016021:integral component of membrane;GO:0005886:plasma membrane;GO:0016020:membrane;	GO:0004930:G-protein coupled receptor activity;GO:0004871:signal transducer activity;	K04613
ENSMUSG00000000617	5421	0	0.00	0	0.00	0	0.00	1	0.01	2	0.02	0	0.00	1	0.01	0	0.00	0	0.00	0	0.00	0	0.00	1	0.01	0	0.00	0	0.00	0	0.00	0	0.00	0	0.00	0	0.00	11	50850685	50866208	+	Grm6	glutamate receptor%2C metabotropic 6 [Source:MGI Symbol%3BAcc:MGI:1351343]	GO:0007196:adenylate cyclase-inhibiting G-protein coupled glutamate receptor signaling pathway;GO:0050953:sensory perception of light stimulus;GO:0007268:synaptic transmission;GO:0060041:retina development in camera-type eye;GO:0007626:locomotory behavior;	GO:0005886:plasma membrane;GO:0035841:new growing cell tip;GO:0016021:integral component of membrane;	GO:0001640:adenylate cyclase inhibiting G-protein coupled glutamate receptor activity;	K04608
ENSMUSG00000000627	5290	4	0.05	5	0.06	6	0.07	7	0.10	10	0.12	4	0.04	3	0.04	9	0.10	3	0.04	10	0.11	10	0.12	7	0.09	13	0.15	18	0.20	19	0.24	22	0.23	21	0.23	10	0.13	6	82911885	82939769	-	Sema4f	sema domain%2C immunoglobulin domain (Ig)%2C TM domain%2C and short cytoplasmic domain [Source:MGI Symbol%3BAcc:MGI:1340055]	GO:0030517:negative regulation of axon extension;GO:0031290:retinal ganglion cell axon guidance;	GO:0016021:integral component of membrane;GO:0045211:postsynaptic membrane;GO:0005783:endoplasmic reticulum;GO:0005886:plasma membrane;	GO:0004872:receptor activity;GO:0005515:protein binding;	K06521
ENSMUSG00000000628	5969	2499	28.08	2577	29.11	2389	25.66	1795	22.83	2828	30.69	3344	32.44	2499	29.32	2777	28.18	2139	26.99	3815	38.77	3059	32.66	2618	30.77	2884	29.24	2659	26.34	2425	27.34	3397	30.96	2472	24.29	2353	27.00	6	82725025	82774454	-	Hk2	hexokinase 2 [Source:MGI Symbol%3BAcc:MGI:1315197]	GO:0007595:lactation;GO:0046324:regulation of glucose import;GO:0001678:cellular glucose homeostasis;GO:0046835:carbohydrate phosphorylation;GO:0008637:apoptotic mitochondrial changes;GO:0006096:glycolytic process;GO:0051156:glucose 6-phosphate metabolic process;	GO:0005829:cytosol;GO:0005741:mitochondrial outer membrane;	GO:0005536:glucose binding;GO:0005524:ATP binding;GO:0004340:glucokinase activity;GO:0019158:mannokinase activity;GO:0008865:fructokinase activity;	K00844
ENSMUSG00000000631	16037	2723	11.39	2205	9.27	2077	8.31	2174	10.29	1931	7.80	3154	11.39	2742	11.97	4138	15.63	3134	14.72	3256	12.32	1982	7.88	2394	10.47	4123	15.56	3942	14.53	3512	14.74	4771	16.18	4819	17.63	3494	14.92	11	77763246	77865980	+	Myo18a	myosin XVIIIA [Source:MGI Symbol%3BAcc:MGI:2667185]	GO:0016477:cell migration;GO:0031032:actomyosin structure organization;	GO:0005737:cytoplasm;GO:0016459:myosin complex;GO:0042641:actomyosin;	GO:0005524:ATP binding;GO:0003774:motor activity;	K10362
ENSMUSG00000000632	5779	0	0.00	2	0.02	1	0.01	0	0.00	0	0.00	1	0.01	0	0.00	1	0.01	0	0.00	1	0.01	0	0.00	0	0.00	5	0.05	16	0.16	13	0.15	26	0.24	21	0.21	13	0.15	11	77930800	77979048	+	Sez6	seizure related gene 6 [Source:MGI Symbol%3BAcc:MGI:104745]	GO:0060079:regulation of excitatory postsynaptic membrane potential;GO:2000171:negative regulation of dendrite development;GO:1900006:positive regulation of dendrite development;	GO:0030054:cell junction;GO:0016021:integral component of membrane;GO:0045202:synapse;GO:0043197:dendritic spine;GO:0005615:extracellular space;GO:0043198:dendritic shaft;GO:0005737:cytoplasm;GO:0005886:plasma membrane;	-	-
ENSMUSG00000000673	4681	3	0.04	3	0.04	9	0.12	6	0.10	12	0.17	10	0.12	8	0.12	4	0.05	5	0.08	5	0.06	5	0.07	3	0.04	8	0.10	16	0.20	20	0.29	15	0.17	14	0.18	13	0.19	17	83831156	83847963	-	Haao	3-hydroxyanthranilate 3%2C4-dioxygenase [Source:MGI Symbol%3BAcc:MGI:1349444]	GO:0055114:oxidation-reduction process;GO:0009435:NAD biosynthetic process;GO:0046874:quinolinate metabolic process;GO:0070050:neuron cellular homeostasis;GO:0010043:response to zinc ion;GO:0046686:response to cadmium ion;GO:0019363:pyridine nucleotide biosynthetic process;	GO:0005829:cytosol;GO:0031966:mitochondrial membrane;	GO:0000334:3-hydroxyanthranilate 3,4-dioxygenase activity;GO:0008198:ferrous iron binding;GO:0019825:oxygen binding;	K00452
ENSMUSG00000000682	1187	139	7.85	157	8.92	128	6.91	114	7.29	114	6.22	151	7.37	156	9.20	151	7.71	226	14.34	124	6.34	102	5.48	111	6.56	54	2.75	98	4.88	32	1.81	59	2.70	46	2.27	41	2.37	4	134082448	134095082	-	Cd52	CD52 antigen [Source:MGI Symbol%3BAcc:MGI:1346088]	-	GO:0016020:membrane;	-	K06488
ENSMUSG00000000686	3035	10	0.22	6	0.13	6	0.13	14	0.35	15	0.32	8	0.15	15	0.35	17	0.34	8	0.20	16	0.32	5	0.11	4	0.09	5	0.10	13	0.25	20	0.44	24	0.43	7	0.14	23	0.52	11	77515121	77538607	+	Abhd15	abhydrolase domain containing 15 [Source:MGI Symbol%3BAcc:MGI:1914727]	-	GO:0005576:extracellular region;	-	K13707;K04429
ENSMUSG00000000690	1964	0	0.00	3	0.10	0	0.00	0	0.00	0	0.00	0	0.00	0	0.00	0	0.00	2	0.08	0	0.00	1	0.03	0	0.00	0	0.00	2	0.06	4	0.14	5	0.14	1	0.03	3	0.10	11	96292476	96301569	+	Hoxb6	homeobox B6 [Source:MGI Symbol%3BAcc:MGI:96187]	GO:0048704:embryonic skeletal system morphogenesis;GO:0009952:anterior/posterior pattern specification;GO:0006355:regulation of transcription, DNA-templated;GO:0034101:erythrocyte homeostasis;	GO:0005634:nucleus;	GO:0043565:sequence-specific DNA binding;GO:0003700:sequence-specific DNA binding transcription factor activity;	K09306
ENSMUSG00000000693	4603	583	8.50	552	8.09	491	6.84	404	6.66	452	6.36	439	5.52	447	6.80	597	7.86	545	8.92	519	6.84	326	4.51	339	5.17	178	2.34	179	2.30	137	2.00	194	2.29	232	2.96	171	2.54	6	83034173	83052562	+	Loxl3	lysyl oxidase-like 3 [Source:MGI Symbol%3BAcc:MGI:1337004]	GO:0055114:oxidation-reduction process;GO:0001837:epithelial to mesenchymal transition;GO:0045892:negative regulation of transcription, DNA-templated;	GO:0005576:extracellular region;GO:0016020:membrane;GO:0005615:extracellular space;GO:0005634:nucleus;	GO:0005507:copper ion binding;GO:0005044:scavenger receptor activity;GO:0016641:oxidoreductase activity, acting on the CH-NH2 group of donors, oxygen as acceptor;GO:0004720:protein-lysine 6-oxidase activity;GO:0005515:protein binding;	K00280
ENSMUSG00000000701	1055	0	0.00	0	0.00	0	0.00	0	0.00	0	0.00	0	0.00	0	0.00	0	0.00	0	0.00	0	0.00	0	0.00	0	0.00	0	0.00	0	0.00	0	0.00	0	0.00	0	0.00	0	0.00	12	105176344	105181145	+	Tcl1b5	T cell leukemia/lymphoma 1B%2C 5 [Source:MGI Symbol%3BAcc:MGI:1351635]	-	-	-	K16836
ENSMUSG00000000706	4119	0	0.00	0	0.00	0	0.00	0	0.00	0	0.00	0	0.00	0	0.00	0	0.00	0	0.00	0	0.00	1	0.02	1	0.02	0	0.00	0	0.00	0	0.00	0	0.00	1	0.01	2	0.03	13	23456992	23465901	-	Btn1a1	butyrophilin%2C subfamily 1%2C member A1 [Source:MGI Symbol%3BAcc:MGI:103118]	GO:0050710:negative regulation of cytokine secretion;GO:0031324:negative regulation of cellular metabolic process;GO:0046007:negative regulation of activated T cell proliferation;	GO:0016021:integral component of membrane;	GO:0005515:protein binding;	K06712
ENSMUSG00000000708	4867	705	9.72	941	13.04	1113	14.66	688	10.73	775	10.32	882	10.49	583	8.39	579	7.21	517	8.00	1202	14.98	990	12.96	664	9.57	856	10.64	653	7.93	629	8.70	851	9.51	767	9.24	699	9.84	17	53566861	53672720	+	Kat2b	K(lysine) acetyltransferase 2B [Source:MGI Symbol%3BAcc:MGI:1343094]	GO:0032869:cellular response to insulin stimulus;GO:0008285:negative regulation of cell proliferation;GO:0018076:N-terminal peptidyl-lysine acetylation;GO:0010835:regulation of protein ADP-ribosylation;GO:0045736:negative regulation of cyclin-dependent protein serine/threonine kinase activity;GO:0043966:histone H3 acetylation;GO:0045944:positive regulation of transcription from RNA polymerase II …	GO:0031672:A band;GO:0005671:Ada2/Gcn5/Ada3 transcription activator complex;GO:0031674:I band;GO:0000776:kinetochore;GO:0042641:actomyosin;	GO:0042826:histone deacetylase binding;GO:0004402:histone acetyltransferase activity;GO:0019901:protein kinase binding;GO:0004468:lysine N-acetyltransferase activity, acting on acetyl phosphate as donor;GO:0003713:transcription coactivator activity;GO:0008134:transcription factor binding;GO:0004861:cyclin-dependent protein serine/threonine kinase inhibitor activity;	K06062
ENSMUSG00000000711	4201	370	5.91	444	7.13	551	8.41	413	7.46	376	5.80	442	6.09	298	4.97	463	6.68	266	4.77	640	9.24	602	9.13	271	4.53	923	13.30	782	11.00	728	11.66	976	12.64	835	11.66	840	13.69	10	128677175	128696264	-	Rab5b	RAB5B%2C member RAS oncogene family [Source:MGI Symbol%3BAcc:MGI:105938]	GO:0030100:regulation of endocytosis;GO:0007032:endosome organization;GO:0015031:protein transport;GO:0007264:small GTPase mediated signal transduction;	GO:0042470:melanosome;GO:0030139:endocytic vesicle;GO:0005886:plasma membrane;GO:0031901:early endosome membrane;	GO:0030742:GTP-dependent protein binding;GO:0005525:GTP binding;GO:0019003:GDP binding;GO:0003924:GTPase activity;	K07888
ENSMUSG00000000724	1594	2	0.08	2	0.08	1	0.04	2	0.10	0	0.00	3	0.11	0	0.00	1	0.04	1	0.05	0	0.00	0	0.00	0	0.00	0	0.00	0	0.00	0	0.00	0	0.00	0	0.00	0	0.00	11	77718615	77725283	-	Cryba1	crystallin%2C beta A1 [Source:MGI Symbol%3BAcc:MGI:88518]	GO:0043010:camera-type eye development;GO:0007601:visual perception;	GO:0005737:cytoplasm;GO:0005634:nucleus;	GO:0005212:structural constituent of eye lens;GO:0042803:protein homodimerization activity;	-
ENSMUSG00000000730	2988	9	0.20	13	0.29	14	0.30	9	0.23	15	0.33	21	0.41	6	0.14	21	0.43	15	0.38	13	0.26	11	0.23	18	0.42	10	0.20	5	0.10	3	0.07	6	0.11	7	0.14	10	0.23	10	78041947	78063622	+	Dnmt3l	DNA (cytosine-5-)-methyltransferase 3-like [Source:MGI Symbol%3BAcc:MGI:1859287]	GO:0001890:placenta development;GO:0032259:methylation;GO:0045892:negative regulation of transcription, DNA-templated;GO:0001701:in utero embryonic development;GO:0043085:positive regulation of catalytic activity;GO:0060718:chorionic trophoblast cell differentiation;GO:0071514:genetic imprinting;	GO:0005829:cytosol;GO:0000794:condensed nuclear chromosome;GO:0005720:nuclear heterochromatin;	GO:0008047:enzyme activator activity;GO:0046872:metal ion binding;GO:0019899:enzyme binding;GO:0008168:methyltransferase activity;	K17400;K10603
ENSMUSG00000000731	3825	0	0.00	4	0.07	2	0.03	3	0.06	1	0.02	14	0.21	4	0.07	0	0.00	4	0.08	5	0.08	0	0.00	3	0.06	1	0.02	3	0.05	1	0.02	4	0.06	0	0.00	1	0.02	10	78030022	78043610	-	Aire	autoimmune regulator (autoimmune polyendocrinopathy candidiasis ectodermal dystrophy) [Source:MGI Symbol%3BAcc:MGI:1338803]	GO:0045944:positive regulation of transcription from RNA polymerase II promoter;GO:0006959:humoral immune response;	GO:0005730:nucleolus;GO:0015629:actin cytoskeleton;GO:0005737:cytoplasm;GO:0005886:plasma membrane;GO:0005634:nucleus;	GO:0042393:histone binding;GO:0008270:zinc ion binding;GO:0044212:transcription regulatory region DNA binding;GO:0042802:identical protein binding;GO:0045182:translation regulator activity;GO:0003682:chromatin binding;	K10603
ENSMUSG00000000732	4620	1207	17.52	1001	14.61	898	12.46	710	11.67	1223	17.15	1093	13.70	1110	16.82	1229	16.11	1125	18.34	974	12.79	992	13.69	955	14.50	138	1.81	207	2.65	205	2.99	219	2.58	224	2.84	173	2.56	10	78069302	78083913	+	Icosl	icos ligand [Source:MGI Symbol%3BAcc:MGI:1354701]	GO:0042104:positive regulation of activated T cell proliferation;GO:0007165:signal transduction;GO:0045190:isotype switching;GO:0045404:positive regulation of interleukin-4 biosynthetic process;	GO:0009897:external side of plasma membrane;GO:0005887:integral component of plasma membrane;	GO:0005102:receptor binding;	K06710
ENSMUSG00000000738	4518	1299	19.29	1371	20.46	1555	22.07	1342	22.55	1590	22.80	1760	22.56	1530	23.71	1882	25.23	1009	16.82	1645	22.09	1709	24.11	1291	20.05	1822	24.41	1907	24.95	1662	24.76	2690	32.39	2226	28.90	1752	26.56	8	123062942	123097760	+	Spg7	SPG7%2C paraplegin matrix AAA peptidase subunit [Source:MGI Symbol%3BAcc:MGI:2385906]	GO:0030155:regulation of cell adhesion;GO:0006508:proteolysis;GO:0007005:mitochondrion organization;GO:0008089:anterograde axon cargo transport;GO:0030163:protein catabolic process;	GO:0005739:mitochondrion;GO:0016021:integral component of membrane;GO:0031966:mitochondrial membrane;	GO:0017111:nucleoside-triphosphatase activity;GO:0008270:zinc ion binding;GO:0004222:metalloendopeptidase activity;GO:0005524:ATP binding;	K09552
ENSMUSG00000000739	4419	9	0.14	13	0.20	16	0.23	22	0.38	10	0.15	17	0.22	13	0.21	23	0.32	19	0.32	18	0.25	6	0.09	3	0.05	19	0.26	28	0.37	31	0.47	26	0.32	29	0.38	20	0.31	8	123140192	123158315	-	Sult5a1	sulfotransferase family 5A%2C member 1 [Source:MGI Symbol%3BAcc:MGI:1931463]	-	-	GO:0008146:sulfotransferase activity;GO:0016740:transferase activity;	K01015
ENSMUSG00000000740	2595	513	13.26	575	14.94	491	12.13	513	15.01	567	14.15	732	16.34	594	16.03	542	12.65	549	15.93	467	10.92	393	9.65	595	16.09	212	4.94	251	5.72	233	6.04	253	5.30	264	5.97	236	6.23	8	123102350	123105244	+	Rpl13	ribosomal protein L13 [Source:MGI Symbol%3BAcc:MGI:105922]	GO:0006412:translation;	GO:0022625:cytosolic large ribosomal subunit;	GO:0003735:structural constituent of ribosome;	K02873
ENSMUSG00000000743	3272	1008	20.66	973	20.05	1048	20.54	887	20.58	1070	21.19	1108	19.61	1015	21.72	1317	24.38	878	20.21	1268	23.51	1098	21.39	931	19.96	1069	19.77	1089	19.68	840	17.28	1415	23.53	1180	21.15	1057	22.12	8	123204264	123212763	-	Chmp1a	charged multivesicular body protein 1A [Source:MGI Symbol%3BAcc:MGI:1920159]	GO:0016458:gene silencing;GO:0007076:mitotic chromosome condensation;GO:0015031:protein transport;GO:0045014:negative regulation of transcription by glucose;GO:0016192:vesicle-mediated transport;GO:0000910:cytokinesis;	GO:0016020:membrane;GO:0005815:microtubule organizing center;GO:0005769:early endosome;GO:0016363:nuclear matrix;GO:0000794:condensed nuclear chromosome;GO:0012505:endomembrane system;GO:0010008:endosome membrane;	GO:0019904:protein domain specific binding;GO:0008270:zinc ion binding;GO:0008237:metallopeptidase activity;	K12197
ENSMUSG00000000751	5578	257	3.09	258	3.12	289	3.32	260	3.54	244	2.83	271	2.81	261	3.28	283	3.07	220	2.97	339	3.69	365	4.17	211	2.65	534	5.79	551	5.84	428	5.16	724	7.06	532	5.59	510	6.26	11	75298166	75348324	-	Rpa1	replication protein A1 [Source:MGI Symbol%3BAcc:MGI:1915525]	GO:0048873:homeostasis of number of cells within a tissue;GO:0007126:meiotic nuclear division;GO:0051276:chromosome organization;GO:0030097:hemopoiesis;GO:0006260:DNA replication;GO:0000724:double-strand break repair via homologous recombination;GO:0008284:positive regulation of cell proliferation;GO:0001701:in utero embryonic development;	GO:0001673:male germ cell nucleus;GO:0016605:PML body;GO:0000800:lateral element;GO:0005662:DNA replication factor A complex;GO:0005730:nucleolus;GO:0015629:actin cytoskeleton;GO:0005737:cytoplasm;	GO:0046872:metal ion binding;GO:0003697:single-stranded DNA binding;GO:0003682:chromatin binding;	K07466
ENSMUSG00000000753	2359	335	9.53	315	9.00	267	7.26	246	7.92	324	8.90	343	8.42	442	13.12	525	13.48	336	10.73	320	8.23	248	6.70	329	9.78	533	13.67	594	14.89	432	12.33	622	14.34	639	15.89	576	16.72	11	75409769	75422701	-	Serpinf1	serine (or cysteine) peptidase inhibitor%2C clade F%2C member 1 [Source:MGI Symbol%3BAcc:MGI:108080]	GO:0016525:negative regulation of angiogenesis;GO:0010951:negative regulation of endopeptidase activity;GO:0050769:positive regulation of neurogenesis;GO:0060770:negative regulation of epithelial cell proliferation involved in prostate gland development;GO:0030162:regulation of proteolysis;GO:0050728:negative regulation of inflammatory response;GO:0007614:short-term memory;	GO:0005615:extracellular space;	GO:0004867:serine-type endopeptidase inhibitor activity;	K19614
ENSMUSG00000000759	8568	612	4.79	623	4.90	555	4.15	567	5.02	666	5.04	610	4.12	523	4.27	664	4.69	594	5.22	572	4.05	442	3.29	508	4.16	666	4.70	703	4.85	552	4.34	640	4.06	740	5.07	564	4.51	8	12614277	12672248	-	Tubgcp3	tubulin%2C gamma complex associated protein 3 [Source:MGI Symbol%3BAcc:MGI:2183752]	GO:0007020:microtubule nucleation;	GO:0005827:polar microtubule;GO:0005814:centriole;	GO:0043015:gamma-tubulin binding;	K16570
ENSMUSG00000000766	8037	0	0.00	0	0.00	0	0.00	0	0.00	0	0.00	0	0.00	0	0.00	0	0.00	0	0.00	0	0.00	0	0.00	0	0.00	0	0.00	0	0.00	0	0.00	0	0.00	0	0.00	0	0.00	10	6758506	7038198	+	Oprm1	opioid receptor%2C mu 1 [Source:MGI Symbol%3BAcc:MGI:97441]	GO:0050769:positive regulation of neurogenesis;GO:0043951:negative regulation of cAMP-mediated signaling;GO:0007626:locomotory behavior;GO:0048149:behavioral response to ethanol;GO:0031635:adenylate cyclase-inhibiting opioid receptor signaling pathway;GO:0050795:regulation of behavior;GO:0007204:positive regulation of cytosolic calcium ion concentration;GO:0045019:negative regulation of nitric ox…	GO:0005925:focal adhesion;GO:0045121:membrane raft;GO:0032590:dendrite membrane;GO:0016021:integral component of membrane;GO:0042383:sarcolemma;GO:0032839:dendrite cytoplasm;GO:0043204:perikaryon;GO:0005887:integral component of plasma membrane;	GO:0031005:filamin binding;GO:0001965:G-protein alpha-subunit binding;GO:0038047:morphine receptor activity;GO:0031681:G-protein beta-subunit binding;GO:0004979:beta-endorphin receptor activity;GO:0005245:voltage-gated calcium channel activity;	K04215
ENSMUSG00000000776	2854	540	12.69	448	10.58	464	10.43	419	11.15	480	10.90	508	10.31	473	11.61	521	11.06	479	12.64	427	9.08	445	9.94	359	8.82	321	6.81	299	6.19	211	4.98	387	7.38	335	6.89	270	6.48	14	70438757	70443447	-	Polr3d	polymerase (RNA) III (DNA directed) polypeptide D [Source:MGI Symbol%3BAcc:MGI:1914315]	GO:0032728:positive regulation of interferon-beta production;GO:0006383:transcription from RNA polymerase III promoter;GO:0045089:positive regulation of innate immune response;GO:0051607:defense response to virus;GO:0048518:positive regulation of biological process;GO:0045087:innate immune response;GO:0006351:transcription, DNA-templated;	GO:0005666:DNA-directed RNA polymerase III complex;GO:0005634:nucleus;	GO:0003899:DNA-directed RNA polymerase activity;GO:0003677:DNA binding;GO:0003682:chromatin binding;	K03026
ENSMUSG00000000782	2625	16	0.41	14	0.36	11	0.27	16	0.46	14	0.35	12	0.26	17	0.45	4	0.09	13	0.37	10	0.23	13	0.32	16	0.43	18	0.42	5	0.11	2	0.05	31	0.64	12	0.27	7	0.18	11	52252371	52283014	-	Tcf7	transcription factor 7%2C T cell specific [Source:MGI Symbol%3BAcc:MGI:98507]	GO:0060070:canonical Wnt signaling pathway;GO:0048699:generation of neurons;GO:0042127:regulation of cell proliferation;GO:0071353:cellular response to interleukin-4;GO:0048619:embryonic hindgut morphogenesis;GO:0042981:regulation of apoptotic process;GO:0006357:regulation of transcription from RNA polymerase II promoter;GO:0007420:brain development;GO:0030538:embryonic genitalia morphogenesis;GO…	GO:0005667:transcription factor complex;	GO:0044212:transcription regulatory region DNA binding;GO:0043565:sequence-specific DNA binding;GO:0003700:sequence-specific DNA binding transcription factor activity;GO:0003682:chromatin binding;GO:0008013:beta-catenin binding;	K02620
ENSMUSG00000000787	5277	4354	55.34	4045	51.69	4720	57.36	3731	53.68	4656	57.16	4698	51.56	4058	53.85	3782	43.41	3900	55.66	4880	56.10	4203	50.76	3557	47.29	1942	22.27	2299	25.76	1787	22.79	2387	24.61	2430	27.01	1958	25.41	X	13280970	13294052	+	Ddx3x	DEAD/H (Asp-Glu-Ala-Asp/His) box polypeptide 3%2C X-linked [Source:MGI Symbol%3BAcc:MGI:103064]	GO:0043065:positive regulation of apoptotic process;GO:0045948:positive regulation of translational initiation;GO:0032728:positive regulation of interferon-beta production;GO:0007059:chromosome segregation;GO:0071243:cellular response to arsenic-containing substance;GO:1900087:positive regulation of G1/S transition of mitotic cell cycle;GO:0043280:positive regulation of cysteine-type endopeptidas…	GO:0010494:cytoplasmic stress granule;GO:0005741:mitochondrial outer membrane;GO:0022627:cytosolic small ribosomal subunit;GO:0005852:eukaryotic translation initiation factor 3 complex;GO:0016607:nuclear speck;GO:0005634:nucleus;	GO:0043024:ribosomal small subunit binding;GO:0008190:eukaryotic initiation factor 4E binding;GO:0004003:ATP-dependent DNA helicase activity;GO:0004004:ATP-dependent RNA helicase activity;GO:0008134:transcription factor binding;GO:0035613:RNA stem-loop binding;GO:0008143:poly(A) binding;GO:0048027:mRNA 5'-UTR binding;GO:0003677:DNA binding;GO:0005524:ATP binding;	K11594
ENSMUSG00000000791	4105	15	0.25	15	0.25	21	0.33	12	0.22	8	0.13	7	0.10	14	0.24	4	0.06	14	0.26	9	0.13	4	0.06	1	0.02	2	0.03	0	0.00	1	0.02	0	0.00	0	0.00	2	0.03	8	70808449	70821424	+	Il12rb1	interleukin 12 receptor%2C beta 1 [Source:MGI Symbol%3BAcc:MGI:104579]	GO:0002230:positive regulation of defense response to virus by host;GO:0042104:positive regulation of activated T cell proliferation;GO:0035722:interleukin-12-mediated signaling pathway;GO:0018108:peptidyl-tyrosine phosphorylation;GO:0071346:cellular response to interferon-gamma;GO:0002827:positive regulation of T-helper 1 type immune response;GO:0032729:positive regulation of interferon-gamma pr…	GO:0072536:interleukin-23 receptor complex;GO:0042022:interleukin-12 receptor complex;GO:0009897:external side of plasma membrane;	GO:0019955:cytokine binding;	K05063
ENSMUSG00000000792	2928	3	0.07	4	0.09	3	0.07	0	0.00	2	0.04	4	0.08	2	0.05	2	0.04	2	0.05	1	0.02	0	0.00	2	0.05	9	0.19	4	0.08	4	0.09	4	0.07	3	0.06	5	0.12	8	70882889	70892757	-	Slc5a5	solute carrier family 5 (sodium iodide symporter)%2C member 5 [Source:MGI Symbol%3BAcc:MGI:2149330]	GO:0071371:cellular response to gonadotropin stimulus;GO:0071320:cellular response to cAMP;GO:0035725:sodium ion transmembrane transport;GO:0015705:iodide transport;GO:0006590:thyroid hormone generation;	GO:0016021:integral component of membrane;GO:0005634:nucleus;GO:0005886:plasma membrane;	GO:0008507:sodium:iodide symporter activity;GO:0015111:iodide transmembrane transporter activity;	K14385
ENSMUSG00000000794	10451	30	0.19	20	0.13	31	0.19	22	0.16	23	0.14	22	0.12	44	0.29	63	0.37	28	0.20	10	0.06	28	0.17	40	0.27	35	0.20	25	0.14	21	0.14	26	0.14	30	0.17	37	0.24	3	89520164	89675132	+	Kcnn3	potassium intermediate/small conductance calcium-activated channel%2C subfamily N%2C member 3 [Source:MGI Symbol%3BAcc:MGI:2153183]	GO:0006813:potassium ion transport;	GO:0005737:cytoplasm;GO:0031594:neuromuscular junction;GO:0043005:neuron projection;GO:0005886:plasma membrane;GO:0030175:filopodium;GO:0016021:integral component of membrane;GO:0043025:neuronal cell body;	GO:0016286:small conductance calcium-activated potassium channel activity;GO:0046982:protein heterodimerization activity;GO:0005516:calmodulin binding;	K04944
ENSMUSG00000000804	7680	614	5.36	467	4.10	471	3.93	389	3.85	547	4.61	566	4.27	448	4.08	451	3.56	500	4.90	535	4.23	456	3.78	383	3.50	283	2.23	285	2.19	286	2.51	340	2.41	320	2.44	246	2.19	11	84984442	85140161	-	Usp32	ubiquitin specific peptidase 32 [Source:MGI Symbol%3BAcc:MGI:2144475]	GO:0006508:proteolysis;GO:0006511:ubiquitin-dependent protein catabolic process;	GO:0005794:Golgi apparatus;	GO:0008234:cysteine-type peptidase activity;	K11837
ENSMUSG00000000805	1966	2738	93.42	3392	116.34	3264	106.46	3179	122.77	3178	104.72	3424	100.86	2520	89.76	2969	91.47	4228	161.96	2563	79.09	1139	36.93	2443	87.18	1163	35.80	1206	36.26	1170	40.05	1060	29.33	1622	48.40	1064	37.07	11	84957786	84966044	+	Car4	carbonic anhydrase 4 [Source:MGI Symbol%3BAcc:MGI:1096574]	GO:0048545:response to steroid hormone;GO:0015701:bicarbonate transport;GO:0006730:one-carbon metabolic process;GO:0048513:organ development;GO:0042493:response to drug;	GO:0016529:sarcoplasmic reticulum;GO:0005793:endoplasmic reticulum-Golgi intermediate compartment;GO:0031526:brush border membrane;GO:0030658:transport vesicle membrane;GO:0031362:anchored component of external side of plasma membrane;GO:0005791:rough endoplasmic reticulum;GO:0030667:secretory granule membrane;GO:0005802:trans-Golgi network;GO:0048471:perinuclear region of cytoplasm;GO:0016324:ap…	GO:0004089:carbonate dehydratase activity;GO:0008270:zinc ion binding;	K18246
ENSMUSG00000000811	2836	233	5.51	241	5.73	220	4.97	214	5.73	249	5.69	313	6.39	301	7.43	326	6.96	267	7.09	297	6.35	287	6.45	223	5.52	311	6.64	249	5.19	193	4.58	335	6.43	254	5.25	212	5.12	6	89643988	89675529	+	Txnrd3	thioredoxin reductase 3 [Source:MGI Symbol%3BAcc:MGI:2386711]	GO:0006810:transport;GO:0022900:electron transport chain;GO:0045454:cell redox homeostasis;GO:0007283:spermatogenesis;GO:0006749:glutathione metabolic process;GO:0030154:cell differentiation;GO:0007275:multicellular organismal development;	GO:0005783:endoplasmic reticulum;GO:0005634:nucleus;	GO:0009055:electron carrier activity;GO:0050660:flavin adenine dinucleotide binding;GO:0050661:NADP binding;GO:0004791:thioredoxin-disulfide reductase activity;GO:0015035:protein disulfide oxidoreductase activity;	K00384
ENSMUSG00000000817	1937	2	0.07	2	0.07	4	0.13	0	0.00	2	0.07	2	0.06	1	0.04	4	0.13	3	0.12	2	0.06	4	0.13	2	0.07	1	0.03	0	0.00	0	0.00	0	0.00	0	0.00	0	0.00	1	161780689	161788495	-	Fasl	Fas ligand (TNF superfamily%2C member 6) [Source:MGI Symbol%3BAcc:MGI:99255]	GO:0070848:response to growth factor;GO:0016525:negative regulation of angiogenesis;GO:0032496:response to lipopolysaccharide;GO:0000122:negative regulation of transcription from RNA polymerase II promoter;GO:0006925:inflammatory cell apoptotic process;GO:0006955:immune response;GO:0006919:activation of cysteine-type endopeptidase activity involved in apoptotic process;GO:0048388:endosomal lumen …	GO:0005615:extracellular space;GO:0060205:cytoplasmic membrane-bounded vesicle lumen;GO:0016021:integral component of membrane;GO:0009897:external side of plasma membrane;GO:0070062:extracellular exosome;GO:0048471:perinuclear region of cytoplasm;GO:0043202:lysosomal lumen;GO:0005901:caveola;GO:0005634:nucleus;GO:0016023:cytoplasmic membrane-bounded vesicle;GO:0005764:lysosome;	GO:0005164:tumor necrosis factor receptor binding;GO:0005125:cytokine activity;GO:0005123:death receptor binding;	K04389
ENSMUSG00000000823	6810	1254	12.35	1052	10.42	1086	10.23	961	10.71	1167	11.10	1277	10.86	1058	10.88	1453	12.92	1169	12.93	1212	10.80	941	8.81	983	10.13	815	7.24	833	7.23	724	7.16	843	6.73	971	8.36	639	6.43	2	181582103	181592803	-	Zfp512b	zinc finger protein 512B [Source:MGI Symbol%3BAcc:MGI:2685478]	-	GO:0005730:nucleolus;	GO:0008270:zinc ion binding;	-
ENSMUSG00000000826	6953	1337	12.90	1286	12.47	1406	12.97	1373	14.99	1397	13.02	1539	12.82	1476	14.87	1590	13.85	1218	13.19	1585	13.83	1452	13.31	1225	12.36	1247	10.85	1172	9.96	1037	10.04	1362	10.66	1327	11.20	1084	10.68	2	181520485	181555133	+	Dnajc5	DnaJ heat shock protein family (Hsp40) member C5 [Source:MGI Symbol%3BAcc:MGI:892995]	GO:0043524:negative regulation of neuron apoptotic process;	GO:0005886:plasma membrane;GO:0008021:synaptic vesicle;	GO:0001948:glycoprotein binding;GO:0043008:ATP-dependent protein binding;	K09525
ENSMUSG00000000827	4982	1118	15.05	1049	14.20	1183	15.23	947	14.43	1173	15.25	1105	12.84	913	12.83	1101	13.39	950	14.36	1114	13.56	959	12.27	942	13.26	1262	15.33	1164	13.81	1045	14.12	1297	14.16	1160	13.66	1064	14.63	2	181497142	181517966	+	Tpd52l2	tumor protein D52-like 2 [Source:MGI Symbol%3BAcc:MGI:1913564]	-	GO:0048471:perinuclear region of cytoplasm;	GO:0042803:protein homodimerization activity;	-
ENSMUSG00000000838	8966	551	4.12	435	3.27	457	3.27	388	3.29	468	3.38	502	3.24	469	3.66	373	2.52	508	4.27	487	3.30	434	3.09	424	3.32	264	1.78	282	1.86	264	1.98	276	1.67	364	2.38	263	2.01	X	68678541	68717963	+	Fmr1	fragile X mental retardation 1 [Source:MGI Symbol%3BAcc:MGI:95564]	GO:0007417:central nervous system development;GO:0045947:negative regulation of translational initiation;GO:0051028:mRNA transport;	GO:0010494:cytoplasmic stress granule;GO:0005845:mRNA cap binding complex;GO:0045202:synapse;GO:0043197:dendritic spine;GO:0071598:neuronal ribonucleoprotein granule;GO:0043198:dendritic shaft;GO:0005844:polysome;GO:0005634:nucleus;GO:0005730:nucleolus;GO:0042788:polysomal ribosome;GO:0005654:nucleoplasm;	GO:0003723:RNA binding;GO:0005515:protein binding;GO:0003729:mRNA binding;	K15516
ENSMUSG00000000861	13175	24	0.12	6	0.03	25	0.12	14	0.08	18	0.09	17	0.07	6	0.03	5	0.02	11	0.06	23	0.11	13	0.06	28	0.15	31	0.14	20	0.09	28	0.14	46	0.19	19	0.08	33	0.17	11	24078056	24174123	+	Bcl11a	B cell CLL/lymphoma 11A (zinc finger protein) [Source:MGI Symbol%3BAcc:MGI:106190]	GO:0030217:T cell differentiation;GO:0048671:negative regulation of collateral sprouting;GO:0048672:positive regulation of collateral sprouting;GO:0010629:negative regulation of gene expression;GO:0006355:regulation of transcription, DNA-templated;GO:0030183:B cell differentiation;GO:2000171:negative regulation of dendrite development;GO:0010976:positive regulation of neuron projection developmen…	GO:0005737:cytoplasm;GO:0016604:nuclear body;	GO:0003714:transcription corepressor activity;GO:0008270:zinc ion binding;GO:0046982:protein heterodimerization activity;GO:0003676:nucleic acid binding;	-
ENSMUSG00000000869	1227	2	0.11	1	0.05	7	0.37	1	0.06	6	0.32	1	0.05	5	0.29	2	0.10	0	0.00	6	0.30	2	0.10	2	0.11	22	1.09	11	0.53	20	1.10	17	0.75	31	1.48	7	0.39	11	53602982	53618669	-	Il4	interleukin 4 [Source:MGI Symbol%3BAcc:MGI:96556]	GO:0045892:negative regulation of transcription, DNA-templated;GO:0042104:positive regulation of activated T cell proliferation;GO:0048295:positive regulation of isotype switching to IgE isotypes;GO:0045671:negative regulation of osteoclast differentiation;GO:0031296:B cell costimulation;GO:0010155:regulation of proton transport;GO:0051091:positive regulation of sequence-specific DNA binding tran…	GO:0005615:extracellular space;GO:0009897:external side of plasma membrane;	GO:0008083:growth factor activity;GO:0005136:interleukin-4 receptor binding;GO:0005125:cytokine activity;	K05430
ENSMUSG00000000876	3114	233	5.02	277	6.00	328	6.75	227	5.53	261	5.43	284	5.28	241	5.42	355	6.91	179	4.33	435	8.47	386	7.90	270	6.08	578	11.23	501	9.51	498	10.76	630	11.01	446	8.40	535	11.77	2	154585758	154603708	-	Pxmp4	peroxisomal membrane protein 4 [Source:MGI Symbol%3BAcc:MGI:1891701]	-	GO:0016021:integral component of membrane;GO:0005778:peroxisomal membrane;	-	K13350
ENSMUSG00000000881	5844	154	1.77	142	1.64	100	1.10	118	1.53	122	1.35	114	1.13	99	1.19	123	1.27	95	1.22	128	1.33	130	1.42	96	1.15	261	2.70	334	3.38	312	3.59	298	2.77	333	3.34	219	2.57	X	100767722	100818410	+	Dlg3	discs large MAGUK scaffold protein 3 [Source:MGI Symbol%3BAcc:MGI:1888986]	GO:0007411:axon guidance;GO:0045197:establishment or maintenance of epithelial cell apical/basal polarity;GO:0008285:negative regulation of cell proliferation;GO:0007268:synaptic transmission;GO:0007165:signal transduction;GO:0001736:establishment of planar polarity;GO:0010923:negative regulation of phosphatase activity;	GO:0005923:bicellular tight junction;GO:0045202:synapse;GO:0009986:cell surface;GO:0043198:dendritic shaft;GO:0043025:neuronal cell body;GO:0030426:growth cone;GO:0005737:cytoplasm;GO:0005887:integral component of plasma membrane;GO:0014069:postsynaptic density;GO:0032281:alpha-amino-3-hydroxy-5-methyl-4-isoxazolepropionic acid selective glutamate receptor complex;	GO:0035255:ionotropic glutamate receptor binding;GO:0008022:protein C-terminus binding;GO:0031625:ubiquitin protein ligase binding;GO:0004385:guanylate kinase activity;GO:0030165:PDZ domain binding;GO:0019903:protein phosphatase binding;	K12075
ENSMUSG00000000884	4219	30	0.48	59	0.94	33	0.50	36	0.65	46	0.71	38	0.52	32	0.53	40	0.57	35	0.62	51	0.73	26	0.39	36	0.60	55	0.79	88	1.23	50	0.80	81	1.04	80	1.11	55	0.89	16	18498713	18566679	+	Gnb1l	guanine nucleotide binding protein (G protein)%2C beta polypeptide 1-like [Source:MGI Symbol%3BAcc:MGI:1338057]	GO:0035176:social behavior;	GO:0005737:cytoplasm;	-	-
ENSMUSG00000000889	2692	48	1.20	40	1.00	34	0.81	33	0.93	41	0.99	34	0.73	18	0.47	44	0.99	18	0.50	42	0.95	56	1.33	30	0.78	80	1.80	69	1.52	83	2.08	78	1.58	84	1.83	87	2.21	2	27165233	27183200	+	Dbh	dopamine beta hydroxylase [Source:MGI Symbol%3BAcc:MGI:94864]	GO:0042127:regulation of cell proliferation;GO:0007626:locomotory behavior;GO:0042420:dopamine catabolic process;GO:0001975:response to amphetamine;GO:0048149:behavioral response to ethanol;GO:0042981:regulation of apoptotic process;GO:0007613:memory;GO:0008542:visual learning;GO:0060348:bone development;GO:0042309:homoiothermy;GO:0046333:octopamine metabolic process;GO:0050909:sensory perception…	GO:0030658:transport vesicle membrane;GO:0043196:varicosity;GO:0042584:chromaffin granule membrane;GO:0016021:integral component of membrane;GO:0030425:dendrite;GO:0043025:neuronal cell body;GO:0045177:apical part of cell;GO:0043195:terminal bouton;GO:0034466:chromaffin granule lumen;	GO:0004500:dopamine beta-monooxygenase activity;GO:0031418:L-ascorbic acid binding;GO:0005507:copper ion binding;	K00503
ENSMUSG00000000901	2778	26	0.63	13	0.32	24	0.55	15	0.41	12	0.28	21	0.44	9	0.23	31	0.68	16	0.43	19	0.41	13	0.30	5	0.13	182	3.97	195	4.15	153	3.71	184	3.60	229	4.84	154	3.80	10	75923222	75936496	-	Mmp11	matrix metallopeptidase 11 [Source:MGI Symbol%3BAcc:MGI:97008]	GO:0030574:collagen catabolic process;GO:0006508:proteolysis;	GO:0005578:proteinaceous extracellular matrix;	GO:0004222:metalloendopeptidase activity;GO:0005509:calcium ion binding;GO:0008270:zinc ion binding;	K07993
ENSMUSG00000000902	7930	338	2.86	425	3.61	407	3.29	379	3.63	386	3.15	426	3.11	259	2.29	409	3.12	312	2.96	352	2.69	228	1.83	294	2.60	447	3.41	490	3.65	398	3.38	524	3.59	640	4.73	458	3.96	10	75896769	75921617	-	Smarcb1	SWI/SNF related%2C matrix associated%2C actin dependent regulator of chromatin%2C subfamily b%2C member 1 [Source:MGI Symbol%3BAcc:MGI:1328366]	GO:0043044:ATP-dependent chromatin remodeling;GO:0043923:positive regulation by host of viral transcription;GO:0044772:mitotic cell cycle phase transition;GO:0006337:nucleosome disassembly;GO:0051091:positive regulation of sequence-specific DNA binding transcription factor activity;GO:0008285:negative regulation of cell proliferation;GO:0030154:cell differentiation;GO:0045944:positive regulation …	GO:0071565:nBAF complex;GO:0016514:SWI/SNF complex;GO:0001741:XY body;GO:0071564:npBAF complex;GO:0005730:nucleolus;GO:0000228:nuclear chromosome;GO:0005654:nucleoplasm;	GO:0002039:p53 binding;GO:0030957:Tat protein binding;GO:0003713:transcription coactivator activity;	K11648
ENSMUSG00000000903	859	2	0.16	3	0.24	1	0.07	5	0.44	5	0.38	2	0.13	2	0.16	4	0.28	0	0.00	1	0.07	1	0.07	0	0.00	1	0.07	3	0.21	1	0.08	2	0.13	0	0.00	2	0.16	10	75943057	75949657	+	Vpreb3	pre-B lymphocyte gene 3 [Source:MGI Symbol%3BAcc:MGI:98938]	-	-	-	K06553
ENSMUSG00000000915	7369	623	5.67	637	5.83	593	5.16	548	5.65	581	5.11	708	5.56	535	5.08	590	4.85	608	6.21	504	4.15	360	3.11	407	3.87	538	4.42	829	6.65	542	4.95	888	6.56	1014	8.07	545	5.07	5	123973628	124005558	+	Hip1r	huntingtin interacting protein 1 related [Source:MGI Symbol%3BAcc:MGI:1352504]	GO:0006898:receptor-mediated endocytosis;	GO:0005856:cytoskeleton;GO:0005905:coated pit;GO:0030136:clathrin-coated vesicle;	GO:0035091:phosphatidylinositol binding;GO:0003779:actin binding;	-
ENSMUSG00000000916	4317	294	4.57	239	3.73	258	3.83	240	4.22	319	4.79	299	4.01	267	4.33	391	5.49	286	4.99	327	4.60	275	4.06	251	4.08	416	5.83	438	6.00	357	5.57	384	4.84	457	6.21	272	4.32	5	135369953	135376805	+	Nsun5	NOL1/NOP2/Sun domain family%2C member 5 [Source:MGI Symbol%3BAcc:MGI:2140844]	GO:0032259:methylation;	-	GO:0008168:methyltransferase activity;GO:0016740:transferase activity;	K15264
ENSMUSG00000000934	2043	106	3.48	112	3.70	112	3.52	105	3.90	112	3.55	133	3.77	89	3.05	98	2.91	99	3.65	130	3.86	97	3.03	100	3.43	110	3.26	123	3.56	129	4.25	139	3.70	127	3.65	105	3.52	15	75657035	75678800	-	Top1mt	DNA topoisomerase 1%2C mitochondrial [Source:MGI Symbol%3BAcc:MGI:1920210]	GO:0006265:DNA topological change;GO:0007059:chromosome segregation;GO:0006338:chromatin remodeling;GO:0006260:DNA replication;	GO:0042645:mitochondrial nucleoid;GO:0005730:nucleolus;GO:0031298:replication fork protection complex;	GO:0003917:DNA topoisomerase type I activity;GO:0005524:ATP binding;GO:0003918:DNA topoisomerase type II (ATP-hydrolyzing) activity;	K03163
ENSMUSG00000000938	3270	0	0.00	0	0.00	0	0.00	0	0.00	0	0.00	0	0.00	0	0.00	0	0.00	0	0.00	0	0.00	0	0.00	0	0.00	0	0.00	0	0.00	0	0.00	0	0.00	0	0.00	0	0.00	6	52231197	52240854	-	Hoxa10	homeobox A10 [Source:MGI Symbol%3BAcc:MGI:96171]	GO:0009954:proximal/distal pattern formation;GO:0009952:anterior/posterior pattern specification;GO:0006355:regulation of transcription, DNA-templated;GO:0001501:skeletal system development;GO:0030326:embryonic limb morphogenesis;	GO:0005667:transcription factor complex;	GO:0043565:sequence-specific DNA binding;GO:0003700:sequence-specific DNA binding transcription factor activity;	K17443
ENSMUSG00000000942	1594	0	0.00	0	0.00	3	0.12	0	0.00	3	0.12	0	0.00	1	0.04	0	0.00	0	0.00	0	0.00	4	0.16	2	0.09	1	0.04	11	0.41	1	0.04	14	0.48	3	0.11	14	0.60	6	52189671	52191753	-	Hoxa4	homeobox A4 [Source:MGI Symbol%3BAcc:MGI:96176]	GO:0048704:embryonic skeletal system morphogenesis;GO:0009952:anterior/posterior pattern specification;GO:0006355:regulation of transcription, DNA-templated;	GO:0005634:nucleus;	GO:0043565:sequence-specific DNA binding;GO:0003700:sequence-specific DNA binding transcription factor activity;	K09304
ENSMUSG00000000948	5216	11	0.14	15	0.19	18	0.22	8	0.12	12	0.15	16	0.18	19	0.26	12	0.14	4	0.06	24	0.28	30	0.37	17	0.23	37	0.43	24	0.27	29	0.37	25	0.26	28	0.31	14	0.18	7	59974149	60005064	-	Gm38393	predicted gene%2C 38393 [Source:MGI Symbol%3BAcc:MGI:5613898]	-	GO:0005634:nucleus;	-	K11100
ENSMUSG00000000957	5960	1014	11.41	855	9.67	1073	11.54	1092	13.91	1048	11.39	1297	12.60	1225	14.39	1416	14.39	1048	13.24	937	9.54	963	10.30	992	11.68	359	3.65	427	4.24	264	2.98	529	4.83	489	4.81	349	4.01	14	54431612	54445364	+	Mmp14	matrix metallopeptidase 14 (membrane-inserted) [Source:MGI Symbol%3BAcc:MGI:101900]	GO:0010952:positive regulation of peptidase activity;GO:0030307:positive regulation of cell growth;GO:0030324:lung development;GO:0031638:zymogen activation;GO:0048771:tissue remodeling;GO:0051895:negative regulation of focal adhesion assembly;GO:0030574:collagen catabolic process;GO:0048754:branching morphogenesis of an epithelial tube;GO:0006508:proteolysis;GO:0009725:response to hormone;GO:003…	GO:0016021:integral component of membrane;GO:0005737:cytoplasm;GO:0031012:extracellular matrix;GO:0005796:Golgi lumen;GO:0005887:integral component of plasma membrane;GO:0042470:melanosome;	GO:0005178:integrin binding;GO:0016504:peptidase activator activity;GO:0008270:zinc ion binding;GO:0005509:calcium ion binding;GO:0004222:metalloendopeptidase activity;GO:0003700:sequence-specific DNA binding transcription factor activity;GO:0005515:protein binding;GO:0046872:metal ion binding;	K07763
ENSMUSG00000000958	3315	76	1.54	55	1.12	87	1.68	70	1.60	58	1.13	73	1.28	50	1.06	73	1.33	71	1.61	61	1.12	43	0.83	73	1.54	78	1.42	84	1.50	61	1.24	106	1.74	125	2.21	85	1.76	14	54369442	54417780	-	Slc7a7	solute carrier family 7 (cationic amino acid transporter%2C y+ system)%2C member 7 [Source:MGI Symbol%3BAcc:MGI:1337120]	GO:0003333:amino acid transmembrane transport;	GO:0016323:basolateral plasma membrane;GO:0016021:integral component of membrane;GO:0005886:plasma membrane;	GO:0015171:amino acid transmembrane transporter activity;	K13867
ENSMUSG00000000959	4457	1035	15.58	1073	16.23	1108	15.94	973	16.57	1182	17.18	1243	16.15	965	15.16	1542	20.96	827	13.97	1432	19.49	1520	21.74	1121	17.64	1876	25.47	1725	22.88	1582	23.89	2255	27.52	1768	23.27	1688	25.94	14	54360834	54369673	+	Oxa1l	oxidase assembly 1-like [Source:MGI Symbol%3BAcc:MGI:1916339]	GO:0051354:negative regulation of oxidoreductase activity;GO:0032981:mitochondrial respiratory chain complex I assembly;GO:0033615:mitochondrial proton-transporting ATP synthase complex assembly;GO:0051205:protein insertion into membrane;GO:0009060:aerobic respiration;GO:0051262:protein tetramerization;GO:0032780:negative regulation of ATPase activity;	GO:0005743:mitochondrial inner membrane;GO:0043234:protein complex;GO:0032592:integral component of mitochondrial membrane;	GO:0097177:mitochondrial ribosome binding;GO:0042803:protein homodimerization activity;	K03217
ENSMUSG00000000976	6419	282	2.95	256	2.69	223	2.23	160	1.89	204	2.06	230	2.08	231	2.52	279	2.63	246	2.89	232	2.19	159	1.58	180	1.97	225	2.12	244	2.25	206	2.16	263	2.23	293	2.68	179	1.91	11	83753696	83783754	+	Heatr6	HEAT repeat containing 6 [Source:MGI Symbol%3BAcc:MGI:1919790]	-	-	-	-
ENSMUSG00000000982	766	111	9.72	57	5.02	58	4.86	49	4.86	76	6.43	106	8.01	29	2.65	60	4.74	50	4.92	23	1.82	45	3.74	61	5.59	7	0.55	6	0.46	10	0.88	6	0.43	5	0.38	1	0.09	11	83647844	83649355	-	Ccl3	chemokine (C-C motif) ligand 3 [Source:MGI Symbol%3BAcc:MGI:98260]	GO:0030593:neutrophil chemotaxis;GO:0071407:cellular response to organic cyclic compound;GO:0009636:response to toxic substance;GO:0045671:negative regulation of osteoclast differentiation;GO:0014808:release of sequestered calcium ion into cytosol by sarcoplasmic reticulum;GO:0050918:positive chemotaxis;GO:0007010:cytoskeleton organization;GO:0043491:protein kinase B signaling;GO:0070374:positive…	GO:0005829:cytosol;GO:0005615:extracellular space;	GO:0031726:CCR1 chemokine receptor binding;GO:0016004:phospholipase activator activity;GO:0008009:chemokine activity;GO:0031730:CCR5 chemokine receptor binding;GO:0004698:calcium-dependent protein kinase C activity;GO:0042056:chemoattractant activity;	K05408
ENSMUSG00000000983	1220	3	0.16	2	0.11	1	0.05	3	0.19	1	0.05	5	0.24	0	0.00	0	0.00	0	0.00	0	0.00	2	0.10	2	0.12	0	0.00	0	0.00	0	0.00	0	0.00	1	0.05	0	0.00	11	83709015	83711348	+	Wfdc18	WAP four-disulfide core domain 18 [Source:MGI Symbol%3BAcc:MGI:107506]	GO:0010466:negative regulation of peptidase activity;	GO:0005576:extracellular region;	GO:0030414:peptidase inhibitor activity;	-
ENSMUSG00000001014	1110	0	0.00	0	0.00	0	0.00	0	0.00	0	0.00	0	0.00	0	0.00	0	0.00	0	0.00	0	0.00	0	0.00	0	0.00	0	0.00	0	0.00	0	0.00	0	0.00	0	0.00	0	0.00	9	21029373	21030595	+	Icam4	intercellular adhesion molecule 4%2C Landsteiner-Wiener blood group [Source:MGI Symbol%3BAcc:MGI:1925619]	GO:0016337:single organismal cell-cell adhesion;	GO:0005576:extracellular region;GO:0016021:integral component of membrane;GO:0005886:plasma membrane;	-	K06581
ENSMUSG00000001016	8580	714	5.58	690	5.42	719	5.37	652	5.77	698	5.27	800	5.40	677	5.53	708	5.00	612	5.37	668	4.72	607	4.51	589	4.82	466	3.29	427	2.94	406	3.18	517	3.28	429	2.93	423	3.38	3	90476126	90488379	+	Ilf2	interleukin enhancer binding factor 2 [Source:MGI Symbol%3BAcc:MGI:1915031]	GO:0006955:immune response;GO:0045893:positive regulation of transcription, DNA-templated;	GO:0005730:nucleolus;GO:0030529:ribonucleoprotein complex;GO:0005737:cytoplasm;	GO:0003677:DNA binding;GO:0003725:double-stranded RNA binding;GO:0005524:ATP binding;GO:0016740:transferase activity;GO:0005515:protein binding;GO:0003723:RNA binding;	K13089
ENSMUSG00000001017	3637	1421	26.21	1459	27.05	1431	25.23	1306	27.26	1438	25.61	1709	27.21	1329	25.59	1375	22.90	1212	25.10	1642	27.39	1246	21.84	1242	23.96	1294	21.53	1265	20.56	1170	21.65	1452	21.72	1354	21.84	1164	21.92	3	90498956	90509498	-	Chtop	chromatin target of PRMT1 [Source:MGI Symbol%3BAcc:MGI:1913761]	GO:0006355:regulation of transcription, DNA-templated;	GO:0005730:nucleolus;GO:0005654:nucleoplasm;GO:0005634:nucleus;	GO:0003723:RNA binding;GO:0005515:protein binding;	-
ENSMUSG00000001018	2290	541	15.85	577	16.99	567	15.88	462	15.32	564	15.96	474	11.99	406	12.42	540	14.28	401	13.19	694	18.38	716	19.93	449	13.76	824	21.78	770	19.88	707	20.78	859	20.41	771	19.75	783	23.42	3	90488026	90491033	-	Snapin	SNAP-associated protein [Source:MGI Symbol%3BAcc:MGI:1333745]	GO:0048490:anterograde synaptic vesicle transport;GO:0031175:neuron projection development;GO:0031629:synaptic vesicle fusion to presynaptic membrane;GO:0072553:terminal button organization;GO:0016188:synaptic vesicle maturation;GO:0008089:anterograde axon cargo transport;	GO:0030054:cell junction;GO:0043005:neuron projection;GO:0005730:nucleolus;GO:0000139:Golgi membrane;GO:0030672:synaptic vesicle membrane;GO:0031083:BLOC-1 complex;GO:0048471:perinuclear region of cytoplasm;GO:0045202:synapse;GO:0031410:cytoplasmic vesicle;GO:0016020:membrane;GO:0005794:Golgi apparatus;	GO:0000149:SNARE binding;	-
ENSMUSG00000001020	584	37	4.25	28	3.23	29	3.18	54	7.02	48	5.32	52	5.16	55	6.59	92	9.54	56	7.22	28	2.91	44	4.80	26	3.12	99	10.26	141	14.27	71	8.18	119	11.09	99	9.94	92	10.79	3	90603771	90606045	+	S100a4	S100 calcium binding protein A4 [Source:MGI Symbol%3BAcc:MGI:1330282]	GO:0043123:positive regulation of I-kappaB kinase/NF-kappaB signaling;	GO:0043005:neuron projection;GO:0005634:nucleus;GO:0048471:perinuclear region of cytoplasm;	GO:0042802:identical protein binding;GO:0050786:RAGE receptor binding;GO:0003779:actin binding;GO:0005509:calcium ion binding;GO:0048306:calcium-dependent protein binding;	-
ENSMUSG00000001021	2670	0	0.00	0	0.00	0	0.00	0	0.00	1	0.02	0	0.00	0	0.00	0	0.00	0	0.00	0	0.00	0	0.00	0	0.00	0	0.00	0	0.00	1	0.03	0	0.00	3	0.07	0	0.00	3	90584659	90602702	+	S100a3	S100 calcium binding protein A3 [Source:MGI Symbol%3BAcc:MGI:1338849]	-	GO:0005737:cytoplasm;	GO:0005509:calcium ion binding;	-
ENSMUSG00000001023	432	0	0.00	0	0.00	0	0.00	0	0.00	0	0.00	0	0.00	0	0.00	0	0.00	0	0.00	0	0.00	0	0.00	0	0.00	0	0.00	0	0.00	0	0.00	0	0.00	0	0.00	0	0.00	3	90608523	90611780	+	S100a5	S100 calcium binding protein A5 [Source:MGI Symbol%3BAcc:MGI:1338915]	-	-	-	-
ENSMUSG00000001025	1367	351	17.22	366	18.05	341	16.00	378	20.99	447	21.18	541	22.92	398	20.39	557	24.68	534	29.42	333	14.78	279	13.01	447	22.94	908	40.20	1012	43.77	858	42.24	826	32.87	960	41.19	830	41.58	3	90612882	90624181	+	S100a6	S100 calcium binding protein A6 (calcyclin) [Source:MGI Symbol%3BAcc:MGI:1339467]	GO:0034220:ion transmembrane transport;	GO:0031234:extrinsic component of cytoplasmic side of plasma membrane;GO:0001726:ruffle;GO:0005635:nuclear envelope;GO:0005829:cytosol;GO:0048471:perinuclear region of cytoplasm;	GO:0015075:ion transmembrane transporter activity;GO:0044548:S100 protein binding;GO:0005509:calcium ion binding;GO:0005523:tropomyosin binding;GO:0048306:calcium-dependent protein binding;GO:0008270:zinc ion binding;GO:0042803:protein homodimerization activity;	-
ENSMUSG00000001027	7041	33	0.31	39	0.37	31	0.28	17	0.18	19	0.17	33	0.27	33	0.33	33	0.28	11	0.12	69	0.59	50	0.45	11	0.11	278	2.39	296	2.49	218	2.08	355	2.74	264	2.20	223	2.17	11	106318592	106353288	-	Scn4a	sodium channel%2C voltage-gated%2C type IV%2C alpha [Source:MGI Symbol%3BAcc:MGI:98250]	GO:0034765:regulation of ion transmembrane transport;GO:0071805:potassium ion transmembrane transport;GO:0035725:sodium ion transmembrane transport;	GO:0001518:voltage-gated sodium channel complex;	GO:0005267:potassium channel activity;GO:0005248:voltage-gated sodium channel activity;	K04837
ENSMUSG00000001029	1904	314	11.06	324	11.47	355	11.96	379	15.11	360	12.25	435	13.23	334	12.28	393	12.50	379	14.99	300	9.56	177	5.93	243	8.95	699	22.22	975	30.27	622	21.99	730	20.86	1034	31.86	645	23.20	11	106377656	106388075	-	Icam2	intercellular adhesion molecule 2 [Source:MGI Symbol%3BAcc:MGI:96394]	GO:0016337:single organismal cell-cell adhesion;	GO:0005887:integral component of plasma membrane;GO:0001931:uropod;	GO:0005178:integrin binding;	K06523
ENSMUSG00000001034	4394	428	6.53	367	5.63	355	5.18	389	6.72	395	5.82	480	6.33	379	6.04	377	5.20	410	7.03	336	4.64	257	3.73	328	5.24	249	3.43	353	4.75	276	4.23	310	3.84	425	5.67	224	3.49	11	61488812	61494406	-	Mapk7	mitogen-activated protein kinase 7 [Source:MGI Symbol%3BAcc:MGI:1346347]	GO:0051534:negative regulation of NFAT protein import into nucleus;GO:0036003:positive regulation of transcription from RNA polymerase II promoter in response to stress;GO:0070375:ERK5 cascade;GO:0043066:negative regulation of apoptotic process;GO:0034115:negative regulation of heterotypic cell-cell adhesion;GO:0023014:signal transduction by protein phosphorylation;GO:0070301:cellular response to…	GO:0016605:PML body;GO:0005829:cytosol;	GO:0051019:mitogen-activated protein kinase binding;GO:0004707:MAP kinase activity;GO:0005524:ATP binding;	K04464
ENSMUSG00000001036	5228	977	12.54	983	12.68	1030	12.63	794	11.53	1017	12.60	1020	11.30	999	13.38	1040	12.05	957	13.79	923	10.71	770	9.39	767	10.29	706	8.17	735	8.31	626	8.06	850	8.84	1016	11.40	705	9.24	11	61517249	61579687	-	Epn2	epsin 2 [Source:MGI Symbol%3BAcc:MGI:1333766]	GO:0007219:Notch signaling pathway;GO:0048568:embryonic organ development;GO:0030100:regulation of endocytosis;GO:0001701:in utero embryonic development;	GO:0030128:clathrin coat of endocytic vesicle;	GO:0008289:lipid binding;	K12471
ENSMUSG00000001039	1593	29	1.22	43	1.82	54	2.17	39	1.86	34	1.38	50	1.82	46	2.02	48	1.83	32	1.51	26	0.99	50	2.00	33	1.45	60	2.28	65	2.41	72	3.04	69	2.36	73	2.69	77	3.31	11	61505144	61512931	+	B9d1	B9 protein domain 1 [Source:MGI Symbol%3BAcc:MGI:1351471]	GO:0035051:cardiocyte differentiation;GO:0007224:smoothened signaling pathway;GO:0043010:camera-type eye development;GO:0032880:regulation of protein localization;GO:0060563:neuroepithelial cell differentiation;GO:0042384:cilium assembly;GO:0042733:embryonic digit morphogenesis;GO:0001701:in utero embryonic development;	GO:0005813:centrosome;GO:0005737:cytoplasm;GO:0016020:membrane;GO:0036038:TCTN-B9D complex;	GO:0005515:protein binding;GO:0008158:hedgehog receptor activity;	K16744
ENSMUSG00000001052	6020	1289	14.36	1291	14.46	1127	12.00	1208	15.24	1312	14.12	1685	16.21	1198	13.94	1317	13.25	1122	14.04	1346	13.56	1077	11.40	1209	14.09	654	6.58	733	7.20	654	7.31	808	7.30	760	7.41	637	7.25	3	129982759	130061553	-	Sec24b	Sec24 related gene family%2C member B (S. cerevisiae) [Source:MGI Symbol%3BAcc:MGI:2139764]	GO:0006886:intracellular protein transport;GO:0006888:ER to Golgi vesicle-mediated transport;GO:0015031:protein transport;	GO:0030127:COPII vesicle coat;	GO:0008270:zinc ion binding;	K14007
ENSMUSG00000001053	2728	229	5.63	243	6.01	291	6.84	304	8.46	323	7.67	307	6.52	358	9.19	416	9.24	320	8.83	243	5.40	170	3.97	247	6.35	331	7.34	466	10.10	328	8.09	432	8.61	708	15.22	400	10.04	11	51643063	51650842	-	N4bp3	NEDD4 binding protein 3 [Source:MGI Symbol%3BAcc:MGI:2442218]	-	GO:0016020:membrane;GO:0031410:cytoplasmic vesicle;GO:0030659:cytoplasmic vesicle membrane;	GO:0005515:protein binding;	-
ENSMUSG00000001054	2161	456	14.15	446	13.92	386	11.45	369	12.96	449	13.46	487	13.05	412	13.35	498	13.96	425	14.81	437	12.27	349	10.29	380	12.34	334	9.35	355	9.71	336	10.46	420	10.57	427	11.59	374	11.85	11	51623671	51635896	-	Rmnd5b	required for meiotic nuclear division 5 homolog B [Source:MGI Symbol%3BAcc:MGI:1913339]	-	-	-	-
ENSMUSG00000001056	1146	997	58.36	1164	68.49	962	53.83	930	61.61	1000	56.53	1253	63.32	964	58.91	1176	62.16	949	62.37	992	52.51	822	45.72	940	57.54	414	21.86	443	22.85	396	23.26	422	20.03	460	23.55	385	23.01	11	51619735	51623714	+	Nhp2	NHP2 ribonucleoprotein [Source:MGI Symbol%3BAcc:MGI:1098547]	GO:0006364:rRNA processing;	GO:0005730:nucleolus;GO:0030529:ribonucleoprotein complex;	GO:0003723:RNA binding;	K11129
ENSMUSG00000001062	5153	503	6.55	420	5.50	417	5.19	403	5.94	434	5.46	493	5.54	433	5.88	576	6.77	427	6.24	534	6.29	407	5.03	393	5.35	591	6.94	693	7.95	575	7.51	721	7.61	666	7.58	555	7.38	8	123242356	123254348	-	Vps9d1	VPS9 domain containing 1 [Source:MGI Symbol%3BAcc:MGI:1914143]	-	-	-	-
ENSMUSG00000001065	5530	592	7.18	529	6.45	413	4.79	482	6.62	545	6.38	560	5.86	480	6.08	580	6.35	507	6.90	468	5.13	316	3.64	438	5.56	746	8.16	858	9.17	685	8.34	711	6.99	885	9.39	685	8.48	8	123254195	123269745	+	Zfp276	zinc finger protein (C2H2 type) 276 [Source:MGI Symbol%3BAcc:MGI:1888495]	GO:0006355:regulation of transcription, DNA-templated;GO:0006351:transcription, DNA-templated;	GO:0005634:nucleus;GO:0005622:intracellular;	GO:0003677:DNA binding;GO:0008270:zinc ion binding;GO:0046872:metal ion binding;GO:0003676:nucleic acid binding;	K10888
ENSMUSG00000001076	1474	0	0.00	0	0.00	0	0.00	0	0.00	0	0.00	2	0.08	0	0.00	0	0.00	0	0.00	0	0.00	0	0.00	0	0.00	2	0.08	1	0.04	0	0.00	0	0.00	0	0.00	0	0.00	15	99084086	99087817	-	C1ql4	complement component 1%2C q subcomponent-like 4 [Source:MGI Symbol%3BAcc:MGI:3579909]	-	GO:0005581:collagen trimer;	GO:0005515:protein binding;	-
ENSMUSG00000001082	2894	280	6.49	289	6.73	278	6.16	285	7.48	301	6.74	340	6.80	230	5.57	352	7.37	267	6.95	225	4.72	210	4.63	205	4.97	239	5.00	255	5.21	194	4.51	267	5.02	327	6.63	198	4.69	5	34633642	34637212	-	Mfsd10	major facilitator superfamily domain containing 10 [Source:MGI Symbol%3BAcc:MGI:1915544]	GO:0006915:apoptotic process;GO:0055085:transmembrane transport;GO:0006810:transport;GO:0044763:single-organism cellular process;	GO:0016021:integral component of membrane;GO:0016020:membrane;	GO:0005215:transporter activity;	-
ENSMUSG00000001089	8112	1029	8.51	834	6.93	961	7.60	886	8.29	1010	8.07	1068	7.62	1050	9.06	875	6.53	994	9.23	1109	8.29	876	6.88	863	7.46	849	6.33	1007	7.34	668	5.54	1003	6.73	991	7.17	762	6.43	4	136469761	136554780	+	Luzp1	leucine zipper protein 1 [Source:MGI Symbol%3BAcc:MGI:107629]	GO:0021503:neural fold bending;GO:0060840:artery development;GO:0003281:ventricular septum development;	GO:0005634:nucleus;	-	-
ENSMUSG00000001095	2412	0	0.00	0	0.00	0	0.00	3	0.09	0	0.00	0	0.00	0	0.00	0	0.00	0	0.00	0	0.00	0	0.00	0	0.00	0	0.00	0	0.00	0	0.00	0	0.00	0	0.00	1	0.03	11	78397087	78422217	-	Slc13a2	solute carrier family 13 (sodium-dependent dicarboxylate transporter)%2C member 2 [Source:MGI Symbol%3BAcc:MGI:1276558]	GO:0006814:sodium ion transport;GO:0055085:transmembrane transport;	GO:0016021:integral component of membrane;	GO:0015293:symporter activity;	K14445
ENSMUSG00000001098	4039	646	10.73	616	10.28	590	9.37	677	12.73	768	12.32	784	11.24	765	13.26	982	14.73	763	14.23	743	11.16	611	9.64	627	10.89	875	13.11	983	14.39	731	12.18	1137	15.31	1267	18.40	779	13.21	5	114363567	114380508	-	Kctd10	potassium channel tetramerisation domain containing 10 [Source:MGI Symbol%3BAcc:MGI:2141207]	GO:0051260:protein homooligomerization;	GO:0005634:nucleus;GO:0036038:TCTN-B9D complex;	GO:0005515:protein binding;	K15074
ENSMUSG00000001100	3783	899	15.94	1072	19.11	1193	20.22	886	17.78	1055	18.07	1103	16.89	918	16.99	1429	22.88	712	14.17	1516	24.31	1469	24.75	967	17.93	1727	27.63	1629	25.46	1393	24.78	2134	30.69	1537	23.83	1566	28.35	11	78512193	78522736	+	Poldip2	polymerase (DNA-directed)%2C delta interacting protein 2 [Source:MGI Symbol%3BAcc:MGI:1915061]	GO:0070584:mitochondrion morphogenesis;	GO:0005634:nucleus;GO:0042645:mitochondrial nucleoid;GO:0005739:mitochondrion;	GO:0030674:protein binding, bridging;GO:0003677:DNA binding;	K17809
ENSMUSG00000001103	1359	2	0.10	0	0.00	0	0.00	0	0.00	0	0.00	1	0.04	0	0.00	2	0.09	0	0.00	0	0.00	0	0.00	0	0.00	1	0.04	2	0.09	0	0.00	2	0.08	2	0.09	3	0.15	11	78503447	78505081	+	Sebox	SEBOX homeobox [Source:MGI Symbol%3BAcc:MGI:108012]	GO:0006355:regulation of transcription, DNA-templated;GO:0030154:cell differentiation;GO:0009792:embryo development ending in birth or egg hatching;	GO:0005634:nucleus;	GO:0043565:sequence-specific DNA binding;GO:0003700:sequence-specific DNA binding transcription factor activity;	-
ENSMUSG00000001105	1525	198	8.71	270	11.94	274	11.52	239	11.90	250	10.62	222	8.43	121	5.56	271	10.76	146	7.21	321	12.77	229	9.57	200	9.20	508	20.16	491	19.03	439	19.38	567	20.23	451	17.35	434	19.49	11	78536361	78541737	+	Ift20	intraflagellar transport 20 [Source:MGI Symbol%3BAcc:MGI:1915585]	GO:0051642:centrosome localization;	GO:0044292:dendrite terminus;GO:0005929:cilium;GO:0030992:intraciliary transport particle B;GO:0005794:Golgi apparatus;GO:0005814:centriole;	-	K16473
ENSMUSG00000001119	4380	579	8.87	472	7.27	613	8.97	505	8.75	527	7.79	553	7.31	1130	18.07	1625	22.47	803	13.81	834	11.55	665	9.68	1061	16.99	2094	28.94	2265	30.57	1603	24.63	2781	34.54	2674	35.81	2064	32.27	10	76708792	76726168	-	Col6a1	collagen%2C type VI%2C alpha 1 [Source:MGI Symbol%3BAcc:MGI:88459]	GO:0070208:protein heterotrimerization;GO:0007155:cell adhesion;GO:0071230:cellular response to amino acid stimulus;	GO:0043234:protein complex;GO:0042383:sarcolemma;GO:0005581:collagen trimer;	GO:0048407:platelet-derived growth factor binding;	K06238
ENSMUSG00000001120	2933	95	2.17	59	1.36	79	1.73	87	2.25	89	1.97	98	1.94	84	2.01	71	1.47	69	1.77	74	1.53	58	1.26	62	1.48	60	1.24	66	1.33	58	1.33	86	1.60	93	1.86	50	1.17	10	76761857	76961887	-	Pcbp3	poly(rC) binding protein 3 [Source:MGI Symbol%3BAcc:MGI:1890470]	-	GO:0005829:cytosol;GO:0030529:ribonucleoprotein complex;GO:0005634:nucleus;	GO:0003723:RNA binding;GO:0003677:DNA binding;	K13162
ENSMUSG00000001123	2137	3922	123.10	2480	78.25	3127	93.83	2781	98.80	3533	107.10	3725	100.95	5596	183.37	6416	181.85	4720	166.34	3172	90.05	3326	99.20	4095	134.43	868	24.58	986	27.28	556	17.51	957	24.36	1033	28.36	699	22.40	11	78962974	78984946	-	Lgals9	lectin%2C galactose binding%2C soluble 9 [Source:MGI Symbol%3BAcc:MGI:109496]	GO:0007157:heterophilic cell-cell adhesion via plasma membrane cell adhesion molecules;GO:0043123:positive regulation of I-kappaB kinase/NF-kappaB signaling;GO:0006811:ion transport;	GO:0005737:cytoplasm;GO:0005576:extracellular region;	GO:0004871:signal transducer activity;GO:0030246:carbohydrate binding;GO:0016936:galactoside binding;	K10093
ENSMUSG00000001127	6541	1319	13.53	1329	13.70	1429	14.01	1144	13.28	1310	12.97	1377	12.19	1175	12.58	1540	14.26	1015	11.69	1555	14.42	1471	14.33	1139	12.22	1745	16.15	1655	14.96	1569	16.14	1927	16.03	1833	16.44	1507	15.78	X	20797814	20860519	+	Araf	Araf proto-oncogene%2C serine/threonine kinase [Source:MGI Symbol%3BAcc:MGI:88065]	GO:0000186:activation of MAPKK activity;GO:0043066:negative regulation of apoptotic process;GO:0033138:positive regulation of peptidyl-serine phosphorylation;	GO:0005829:cytosol;GO:0005739:mitochondrion;	GO:0046872:metal ion binding;GO:0005524:ATP binding;GO:0005515:protein binding;GO:0004709:MAP kinase kinase kinase activity;GO:0043167:ion binding;	K08845
ENSMUSG00000001128	1736	168	6.49	156	6.06	170	6.28	151	6.60	197	7.35	218	7.27	188	7.58	181	6.32	155	6.72	166	5.80	126	4.63	141	5.70	316	11.02	306	10.42	223	8.65	226	7.08	296	10.00	239	9.43	X	20925454	20931555	-	Cfp	complement factor properdin [Source:MGI Symbol%3BAcc:MGI:97545]	GO:0006957:complement activation, alternative pathway;	GO:0005576:extracellular region;GO:0031012:extracellular matrix;	-	K15412
ENSMUSG00000001131	888	2237	168.98	2291	173.97	2190	158.15	1929	164.93	2115	154.30	2800	182.61	1921	151.49	1829	124.75	2290	194.22	1847	126.18	1582	113.55	2229	176.10	40	2.73	33	2.20	22	1.67	41	2.51	62	4.10	34	2.62	X	20870166	20874735	+	Timp1	tissue inhibitor of metalloproteinase 1 [Source:MGI Symbol%3BAcc:MGI:98752]	GO:1901164:negative regulation of trophoblast cell migration;GO:0051045:negative regulation of membrane protein ectodomain proteolysis;GO:0043086:negative regulation of catalytic activity;GO:0043066:negative regulation of apoptotic process;GO:0043249:erythrocyte maturation;GO:0001775:cell activation;	GO:0005604:basement membrane;	GO:0046872:metal ion binding;GO:0002020:protease binding;GO:0008191:metalloendopeptidase inhibitor activity;	K16451
ENSMUSG00000001134	1639	315	12.89	395	16.25	363	14.20	342	15.84	374	14.78	405	14.31	291	12.43	365	13.49	279	12.82	335	12.40	326	12.68	329	14.08	279	10.30	306	11.04	262	10.76	263	8.73	273	9.77	209	8.73	X	20941722	20962017	-	Uxt	ubiquitously expressed prefoldin like chaperone [Source:MGI Symbol%3BAcc:MGI:1277988]	GO:0006457:protein folding;GO:0051297:centrosome organization;GO:0000122:negative regulation of transcription from RNA polymerase II promoter;	GO:0005813:centrosome;GO:0016272:prefoldin complex;GO:0000930:gamma-tubulin complex;GO:0005634:nucleus;	GO:0001106:RNA polymerase II transcription corepressor activity;GO:0051015:actin filament binding;GO:0051082:unfolded protein binding;GO:0048487:beta-tubulin binding;GO:0003682:chromatin binding;	K04375
ENSMUSG00000001138	6420	372	3.89	313	3.29	325	3.25	219	2.59	271	2.73	248	2.24	287	3.13	274	2.59	224	2.63	350	3.31	301	2.99	235	2.57	386	3.64	398	3.66	286	3.00	419	3.55	443	4.05	322	3.44	1	36511867	36528237	+	Cnnm3	cyclin M3 [Source:MGI Symbol%3BAcc:MGI:2151055]	GO:0006811:ion transport;	GO:0016021:integral component of membrane;GO:0005886:plasma membrane;	-	K16302
ENSMUSG00000001143	7359	223	2.03	237	2.17	285	2.48	197	2.03	218	1.92	235	1.85	173	1.65	263	2.16	141	1.44	273	2.25	209	1.81	191	1.82	463	3.81	392	3.15	387	3.54	479	3.54	447	3.56	412	3.83	1	36419871	36445271	-	Lman2l	lectin%2C mannose-binding 2-like [Source:MGI Symbol%3BAcc:MGI:2443010]	GO:0015031:protein transport;GO:0006412:translation;	GO:0005789:endoplasmic reticulum membrane;GO:0005794:Golgi apparatus;GO:0016021:integral component of membrane;GO:0016020:membrane;GO:0005762:mitochondrial large ribosomal subunit;	GO:0046872:metal ion binding;GO:0003735:structural constituent of ribosome;GO:0019843:rRNA binding;	K10083
ENSMUSG00000001150	7197	988	9.21	816	7.65	831	7.40	712	7.51	971	8.74	881	7.09	701	6.82	830	6.99	757	7.92	832	7.01	776	6.87	747	7.28	915	7.69	1064	8.74	904	8.45	1008	7.62	1041	8.48	750	7.14	10	76468927	76515857	+	Mcm3ap	minichromosome maintenance complex component 3 associated protein [Source:MGI Symbol%3BAcc:MGI:1930089]	-	GO:0005829:cytosol;GO:0005634:nucleus;	GO:0000166:nucleotide binding;	-
ENSMUSG00000001151	12154	979	5.40	904	5.02	1236	6.52	844	5.27	993	5.29	985	4.69	747	4.30	744	3.71	486	3.01	1071	5.35	1151	6.04	690	3.98	1264	6.29	1270	6.18	1187	6.57	1601	7.17	1387	6.69	1063	5.99	10	76351263	76442786	-	Pcnt	pericentrin (kendrin) [Source:MGI Symbol%3BAcc:MGI:102722]	GO:0001764:neuron migration;GO:0021772:olfactory bulb development;GO:0021696:cerebellar cortex morphogenesis;GO:0061351:neural precursor cell proliferation;GO:0006915:apoptotic process;GO:0048854:brain morphogenesis;GO:0035264:multicellular organism growth;GO:0007051:spindle organization;GO:0035108:limb morphogenesis;GO:0042384:cilium assembly;GO:0001701:in utero embryonic development;	GO:0045171:intercellular bridge;GO:0005874:microtubule;GO:0005814:centriole;	GO:0005516:calmodulin binding;GO:0005515:protein binding;	K16481
ENSMUSG00000001155	3192	13	0.27	8	0.17	15	0.30	10	0.24	18	0.37	22	0.40	20	0.44	9	0.17	4	0.09	12	0.23	21	0.42	10	0.22	10	0.19	11	0.20	5	0.11	19	0.32	7	0.13	9	0.19	10	76575648	76590338	+	Ftcd	formiminotransferase cyclodeaminase [Source:MGI Symbol%3BAcc:MGI:1339962]	GO:0019557:histidine catabolic process to glutamate and formate;GO:0007010:cytoskeleton organization;GO:0035999:tetrahydrofolate interconversion;GO:0019556:histidine catabolic process to glutamate and formamide;	GO:0005814:centriole;GO:0005794:Golgi apparatus;	GO:0005542:folic acid binding;GO:0019215:intermediate filament binding;GO:0030409:glutamate formimidoyltransferase activity;GO:0030412:formimidoyltetrahydrofolate cyclodeaminase activity;	K13990
ENSMUSG00000001156	7072	583	5.53	441	4.20	523	4.74	407	4.37	476	4.36	627	5.13	495	4.90	384	3.29	404	4.30	383	3.29	376	3.39	475	4.71	94	0.80	134	1.12	87	0.83	129	0.99	151	1.25	106	1.03	6	86647042	86669161	-	Mxd1	MAX dimerization protein 1 [Source:MGI Symbol%3BAcc:MGI:96908]	GO:0006351:transcription, DNA-templated;GO:0006355:regulation of transcription, DNA-templated;	GO:0005634:nucleus;GO:0005739:mitochondrion;GO:0005730:nucleolus;	GO:0005515:protein binding;GO:0003677:DNA binding;GO:0046983:protein dimerization activity;	K09114
ENSMUSG00000001157	6493	56	0.58	72	0.75	96	0.95	84	0.98	56	0.56	71	0.63	46	0.50	83	0.77	58	0.67	108	1.01	70	0.69	73	0.79	133	1.24	106	0.97	119	1.23	148	1.24	163	1.47	117	1.23	6	86691768	86733383	-	Gmcl1	germ cell-less%2C spermatogenesis associated 1 [Source:MGI Symbol%3BAcc:MGI:1345156]	GO:0006355:regulation of transcription, DNA-templated;GO:0007283:spermatogenesis;GO:0030154:cell differentiation;GO:0007275:multicellular organismal development;GO:0032502:developmental process;	GO:0016363:nuclear matrix;GO:0005635:nuclear envelope;	GO:0005515:protein binding;	K10485
ENSMUSG00000001158	1837	223	8.14	241	8.85	249	8.69	219	9.05	209	7.37	237	7.47	199	7.59	232	7.65	180	7.38	230	7.60	227	7.88	192	7.33	312	10.28	368	11.84	291	10.66	338	10.01	322	10.28	322	12.00	6	86675151	86684522	-	Snrnp27	small nuclear ribonucleoprotein 27 (U4/U6.U5) [Source:MGI Symbol%3BAcc:MGI:1913868]	-	-	-	K12846
ENSMUSG00000001166	2405	30	0.84	20	0.56	29	0.77	19	0.60	37	1.00	32	0.77	24	0.70	64	1.61	36	1.13	41	1.03	34	0.90	25	0.73	36	0.91	27	0.66	33	0.92	14	0.32	31	0.76	16	0.46	5	120800194	120812514	-	Oas1c	2'-5' oligoadenylate synthetase 1C [Source:MGI Symbol%3BAcc:MGI:2149633]	-	-	GO:0003725:double-stranded RNA binding;GO:0001730:2'-5'-oligoadenylate synthetase activity;	K14216
ENSMUSG00000001168	1703	5	0.20	2	0.08	4	0.15	2	0.09	3	0.11	2	0.07	2	0.08	8	0.28	1	0.04	2	0.07	1	0.04	7	0.29	1	0.04	0	0.00	2	0.08	3	0.10	6	0.21	0	0.00	5	120861421	120873506	+	Oas1h	2'-5' oligoadenylate synthetase 1H [Source:MGI Symbol%3BAcc:MGI:2180853]	GO:0051607:defense response to virus;GO:0006955:immune response;	-	GO:0003725:double-stranded RNA binding;GO:0005524:ATP binding;GO:0001730:2'-5'-oligoadenylate synthetase activity;	K14216
ENSMUSG00000001173	9486	213	1.51	203	1.44	209	1.41	174	1.39	223	1.52	187	1.14	150	1.11	206	1.32	187	1.48	258	1.65	221	1.48	135	1.00	276	1.76	297	1.85	227	1.61	307	1.76	327	2.02	206	1.49	X	47912387	47965868	+	Ocrl	OCRL%2C inositol polyphosphate-5-phosphatase [Source:MGI Symbol%3BAcc:MGI:109589]	GO:0046856:phosphatidylinositol dephosphorylation;GO:0042384:cilium assembly;GO:0001701:in utero embryonic development;GO:0046854:phosphatidylinositol phosphorylation;	GO:0001750:photoreceptor outer segment;GO:0005802:trans-Golgi network;GO:0005794:Golgi apparatus;GO:0005769:early endosome;GO:0030136:clathrin-coated vesicle;GO:0005886:plasma membrane;GO:0005634:nucleus;GO:0030670:phagocytic vesicle membrane;GO:0005905:coated pit;GO:0031901:early endosome membrane;	GO:0048365:Rac GTPase binding;GO:0004439:phosphatidylinositol-4,5-bisphosphate 5-phosphatase activity;	K01099
ENSMUSG00000001175	4706	2199	31.34	2447	35.06	2420	32.98	1985	32.02	2236	30.78	2412	29.68	1783	26.53	2293	29.51	2003	32.05	2541	32.76	1917	25.96	1930	28.77	3801	48.88	4249	53.38	3205	45.84	4257	49.21	4451	55.48	3683	53.60	12	100199435	100209814	+	Calm1	calmodulin 1 [Source:MGI Symbol%3BAcc:MGI:88251]	GO:0060316:positive regulation of ryanodine-sensitive calcium-release channel activity;GO:0005513:detection of calcium ion;GO:0048011:neurotrophin TRK receptor signaling pathway;GO:0002027:regulation of heart rate;GO:0006006:glucose metabolic process;GO:0030801:positive regulation of cyclic nucleotide metabolic process;GO:1901844:regulation of cell communication by electrical coupling involved in…	GO:0030017:sarcomere;GO:0005829:cytosol;GO:0005654:nucleoplasm;GO:0034704:calcium channel complex;GO:0005876:spindle microtubule;GO:0005886:plasma membrane;GO:0000922:spindle pole;GO:0005813:centrosome;GO:0005576:extracellular region;	GO:0031997:N-terminal myristoylation domain binding;GO:0044325:ion channel binding;GO:0019904:protein domain specific binding;GO:0031432:titin binding;GO:0072542:protein phosphatase activator activity;GO:0031996:thioesterase binding;GO:0043274:phospholipase binding;GO:0005509:calcium ion binding;GO:0016301:kinase activity;	K02183
ENSMUSG00000001211	7790	2623	22.59	2427	21.01	2802	23.07	2306	22.47	2629	21.86	2892	21.50	2716	24.41	3061	23.80	1866	18.04	3359	26.16	3447	28.20	2518	22.68	3954	30.72	3167	24.03	2931	25.32	3980	27.79	3356	25.27	3222	28.33	10	78269178	78352489	-	Agpat3	1-acylglycerol-3-phosphate O-acyltransferase 3 [Source:MGI Symbol%3BAcc:MGI:1336186]	GO:0008654:phospholipid biosynthetic process;	GO:0005886:plasma membrane;GO:0016021:integral component of membrane;GO:0005783:endoplasmic reticulum;	GO:0003841:1-acylglycerol-3-phosphate O-acyltransferase activity;	K13523
ENSMUSG00000001225	6369	4	0.04	2	0.02	0	0.00	2	0.02	3	0.03	3	0.03	9	0.10	1	0.01	2	0.02	0	0.00	4	0.04	4	0.04	4	0.04	6	0.06	8	0.08	3	0.03	2	0.02	3	0.03	12	31390871	31473917	+	Slc26a3	solute carrier family 26%2C member 3 [Source:MGI Symbol%3BAcc:MGI:107181]	GO:0008272:sulfate transport;GO:0034220:ion transmembrane transport;GO:0006820:anion transport;	GO:0005887:integral component of plasma membrane;GO:0016324:apical plasma membrane;GO:0031526:brush border membrane;	GO:0015301:anion:anion antiporter activity;GO:0008271:secondary active sulfate transmembrane transporter activity;GO:0015116:sulfate transmembrane transporter activity;	K14078
ENSMUSG00000001227	3968	1936	32.73	1308	22.23	1554	25.11	1392	26.63	1641	26.79	1992	29.07	1889	33.34	1814	27.69	1769	33.58	1225	18.73	1204	19.34	1244	21.99	280	4.27	340	5.07	298	5.05	351	4.81	495	7.32	266	4.59	17	56123085	56140343	-	Sema6b	sema domain%2C transmembrane domain (TM)%2C and cytoplasmic domain%2C (semaphorin) 6B [Source:MGI Symbol%3BAcc:MGI:1202889]	GO:0030154:cell differentiation;GO:0007399:nervous system development;	GO:0016021:integral component of membrane;GO:0005886:plasma membrane;	GO:0030215:semaphorin receptor binding;GO:0004872:receptor activity;	K06842
ENSMUSG00000001228	4259	44	0.69	42	0.66	32	0.48	22	0.39	39	0.59	52	0.71	40	0.66	24	0.34	17	0.30	39	0.56	21	0.31	29	0.48	14	0.20	69	0.96	33	0.52	54	0.69	69	0.95	20	0.32	17	56303321	56323486	+	Uhrf1	ubiquitin-like%2C containing PHD and RING finger domains%2C 1 [Source:MGI Symbol%3BAcc:MGI:1338889]	GO:0032270:positive regulation of cellular protein metabolic process;GO:0051865:protein autoubiquitination;GO:0000122:negative regulation of transcription from RNA polymerase II promoter;GO:0010390:histone monoubiquitination;GO:0042787:protein ubiquitination involved in ubiquitin-dependent protein catabolic process;GO:0008283:cell proliferation;GO:0010216:maintenance of DNA methylation;GO:0007049…	GO:0000791:euchromatin;GO:0000792:heterochromatin;GO:0016363:nuclear matrix;GO:0000790:nuclear chromatin;GO:0005657:replication fork;	GO:0008270:zinc ion binding;GO:0031493:nucleosomal histone binding;GO:0004842:ubiquitin-protein transferase activity;GO:0042802:identical protein binding;GO:0008327:methyl-CpG binding;GO:0000987:core promoter proximal region sequence-specific DNA binding;GO:0044729:hemi-methylated DNA-binding;GO:0035064:methylated histone binding;	K10638
ENSMUSG00000001229	7883	1396	11.88	1370	11.72	1662	13.52	1304	12.56	1431	11.76	1667	12.25	1037	9.21	1508	11.59	1038	9.92	1443	11.10	1151	9.31	958	8.53	936	7.19	1005	7.54	942	8.04	1205	8.32	1143	8.51	865	7.52	17	56186807	56218905	-	Dpp9	dipeptidylpeptidase 9 [Source:MGI Symbol%3BAcc:MGI:2443967]	GO:0006508:proteolysis;	GO:0016020:membrane;GO:0005737:cytoplasm;	GO:0004177:aminopeptidase activity;GO:0008236:serine-type peptidase activity;	K08656
ENSMUSG00000001240	3301	825	16.76	687	14.03	715	13.89	839	19.30	813	15.96	898	15.75	1025	21.74	1576	28.92	999	22.79	700	12.86	626	12.09	618	13.13	936	17.16	1323	23.69	1039	21.18	1106	18.23	1661	29.52	1078	22.37	11	101246028	101259546	+	Ramp2	receptor (calcitonin) activity modifying protein 2 [Source:MGI Symbol%3BAcc:MGI:1859650]	GO:0043116:negative regulation of vascular permeability;GO:2001214:positive regulation of vasculogenesis;GO:0010628:positive regulation of gene expression;GO:0097084:vascular smooth muscle cell development;GO:0035924:cellular response to vascular endothelial growth factor stimulus;GO:0007507:heart development;GO:0045766:positive regulation of angiogenesis;GO:0006816:calcium ion transport;GO:00308…	GO:0016021:integral component of membrane;GO:0005737:cytoplasm;GO:0009986:cell surface;GO:0043235:receptor complex;GO:0005886:plasma membrane;	GO:0008565:protein transporter activity;GO:0015026:coreceptor activity;GO:0046982:protein heterodimerization activity;GO:0001664:G-protein coupled receptor binding;	K08448;K12189
ENSMUSG00000001247	2172	21	0.65	17	0.53	23	0.68	26	0.91	21	0.63	24	0.64	27	0.87	34	0.95	22	0.76	28	0.78	24	0.70	16	0.52	25	0.70	39	1.06	33	1.02	31	0.78	38	1.03	39	1.23	7	30957770	30973464	-	Lsr	lipolysis stimulated lipoprotein receptor [Source:MGI Symbol%3BAcc:MGI:1927471]	GO:0009790:embryo development;GO:0001889:liver development;GO:0019216:regulation of lipid metabolic process;GO:0042953:lipoprotein transport;	GO:0005886:plasma membrane;GO:0034358:plasma lipoprotein particle;GO:0034362:low-density lipoprotein particle;GO:0042627:chylomicron;GO:0016021:integral component of membrane;GO:0034361:very-low-density lipoprotein particle;	GO:0017129:triglyceride binding;GO:0030228:lipoprotein particle receptor activity;GO:0005504:fatty acid binding;GO:0030169:low-density lipoprotein particle binding;	-
ENSMUSG00000001248	5239	1761	22.55	1658	21.34	1769	21.65	1409	20.42	1797	22.22	1832	20.25	1534	20.50	1692	19.56	1219	17.52	1428	16.54	1587	19.31	1244	16.66	1266	14.63	1694	19.12	1402	18.01	1576	16.37	1831	20.50	1347	17.61	7	31130127	31155896	-	Gramd1a	GRAM domain containing 1A [Source:MGI Symbol%3BAcc:MGI:105490]	GO:0005975:carbohydrate metabolic process;GO:0006508:proteolysis;	GO:0016021:integral component of membrane;GO:0016020:membrane;	GO:0070008:serine-type exopeptidase activity;GO:0016758:transferase activity, transferring hexosyl groups;GO:0005044:scavenger receptor activity;GO:0004252:serine-type endopeptidase activity;	-
ENSMUSG00000001249	4101	50	0.82	56	0.92	39	0.61	48	0.89	93	1.47	72	1.02	68	1.16	72	1.06	68	1.25	61	0.90	74	1.15	59	1.01	61	0.90	69	0.99	42	0.69	67	0.89	59	0.84	76	1.27	7	31098725	31115290	-	Hpn	hepsin [Source:MGI Symbol%3BAcc:MGI:1196620]	GO:2000347:positive regulation of hepatocyte proliferation;GO:0010756:positive regulation of plasminogen activation;GO:0050680:negative regulation of epithelial cell proliferation;GO:0043923:positive regulation by host of viral transcription;GO:0097195:pilomotor reflex;GO:0090103:cochlea morphogenesis;GO:0006508:proteolysis;GO:0050910:detection of mechanical stimulus involved in sensory perceptio…	GO:0009986:cell surface;GO:0005887:integral component of plasma membrane;GO:0005911:cell-cell junction;GO:0043025:neuronal cell body;GO:0005789:endoplasmic reticulum membrane;GO:0031965:nuclear membrane;GO:0005886:plasma membrane;GO:0016021:integral component of membrane;	GO:0005044:scavenger receptor activity;GO:0070008:serine-type exopeptidase activity;GO:0015269:calcium-activated potassium channel activity;GO:0004252:serine-type endopeptidase activity;GO:0008236:serine-type peptidase activity;	K08665
ENSMUSG00000001260	7869	0	0.00	0	0.00	0	0.00	0	0.00	0	0.00	0	0.00	0	0.00	0	0.00	0	0.00	0	0.00	0	0.00	0	0.00	0	0.00	0	0.00	0	0.00	0	0.00	0	0.00	0	0.00	5	70751047	70842617	-	Gabrg1	gamma-aminobutyric acid (GABA) A receptor%2C subunit gamma 1 [Source:MGI Symbol%3BAcc:MGI:103156]	GO:0007214:gamma-aminobutyric acid signaling pathway;GO:0006821:chloride transport;GO:0007268:synaptic transmission;	GO:0030054:cell junction;GO:0043235:receptor complex;GO:0034707:chloride channel complex;GO:0045211:postsynaptic membrane;GO:0005886:plasma membrane;	GO:0050811:GABA receptor binding;GO:0005230:extracellular ligand-gated ion channel activity;GO:0004890:GABA-A receptor activity;GO:0005254:chloride channel activity;	K05186
ENSMUSG00000001270	2895	262	6.07	275	6.41	290	6.42	291	7.63	314	7.03	395	7.90	349	8.44	608	12.72	285	7.41	294	6.16	359	7.90	349	8.46	1107	23.14	1288	26.30	1012	23.53	1674	31.46	1573	31.87	1279	30.26	12	111669361	111672338	-	Ckb	creatine kinase%2C brain [Source:MGI Symbol%3BAcc:MGI:88407]	GO:0007420:brain development;GO:0030644:cellular chloride ion homeostasis;GO:0016310:phosphorylation;GO:0006603:phosphocreatine metabolic process;	GO:0005739:mitochondrion;GO:0005886:plasma membrane;	GO:0004111:creatine kinase activity;GO:0005524:ATP binding;GO:0005515:protein binding;GO:0016301:kinase activity;	K00933
ENSMUSG00000001280	8262	799	6.49	623	5.08	768	5.96	535	4.92	713	5.59	715	5.01	701	5.94	605	4.44	562	5.12	747	5.48	604	4.66	498	4.23	583	4.27	681	4.87	559	4.55	743	4.89	726	5.15	566	4.69	15	102406143	102436404	+	Sp1	trans-acting transcription factor 1 [Source:MGI Symbol%3BAcc:MGI:98372]	GO:0001829:trophectodermal cell differentiation;GO:0043923:positive regulation by host of viral transcription;GO:0030324:lung development;GO:0060136:embryonic process involved in female pregnancy;GO:0048596:embryonic camera-type eye morphogenesis;GO:0030219:megakaryocyte differentiation;GO:0001892:embryonic placenta development;GO:0048706:embryonic skeletal system development;GO:0001503:ossificat…	GO:0005737:cytoplasm;GO:0032993:protein-DNA complex;GO:0005634:nucleus;GO:0005654:nucleoplasm;GO:0005730:nucleolus;GO:0044424:intracellular part;	GO:0042826:histone deacetylase binding;GO:0001077:RNA polymerase II core promoter proximal region sequence-specific DNA binding transcription factor activity involved in positive regulation of transcription;GO:0008270:zinc ion binding;GO:0001103:RNA polymerase II repressing transcription factor binding;GO:0008022:protein C-terminus binding;GO:0000979:RNA polymerase II core promoter sequence-speci…	K04684
ENSMUSG00000001281	2770	25	0.61	23	0.56	31	0.72	23	0.63	20	0.47	32	0.67	25	0.63	11	0.24	18	0.49	26	0.57	15	0.35	11	0.28	19	0.42	23	0.49	12	0.29	24	0.47	34	0.72	20	0.49	15	102215995	102231944	-	Itgb7	integrin beta 7 [Source:MGI Symbol%3BAcc:MGI:96616]	GO:0007160:cell-matrix adhesion;GO:0050900:leukocyte migration;GO:0007229:integrin-mediated signaling pathway;GO:0007275:multicellular organismal development;	GO:0005737:cytoplasm;GO:0005615:extracellular space;GO:0008305:integrin complex;	GO:0004872:receptor activity;GO:0050839:cell adhesion molecule binding;	K06590
ENSMUSG00000001285	2823	177	4.21	188	4.49	227	5.16	167	4.49	206	4.73	210	4.31	145	3.60	218	4.68	156	4.16	219	4.71	151	3.41	137	3.40	395	8.47	389	8.15	372	8.87	409	7.88	392	8.15	369	8.95	15	102331709	102338139	+	Myg1	melanocyte proliferating gene 1 [Source:MGI Symbol%3BAcc:MGI:1929864]	-	GO:0005634:nucleus;GO:0005739:mitochondrion;	-	-
ENSMUSG00000001288	4261	91	1.43	74	1.17	84	1.26	74	1.32	71	1.08	103	1.40	52	0.85	71	1.01	51	0.90	68	0.97	56	0.84	37	0.61	418	5.94	474	6.58	423	6.68	658	8.40	888	12.22	511	8.21	15	102234938	102257517	-	Rarg	retinoic acid receptor%2C gamma [Source:MGI Symbol%3BAcc:MGI:97858]	GO:0000122:negative regulation of transcription from RNA polymerase II promoter;GO:0048048:embryonic eye morphogenesis;GO:0048384:retinoic acid receptor signaling pathway;GO:0035116:embryonic hindlimb morphogenesis;GO:0031641:regulation of myelination;GO:0070384:Harderian gland development;GO:0060740:prostate gland epithelium morphogenesis;GO:0008285:negative regulation of cell proliferation;GO:0…	GO:0005667:transcription factor complex;	GO:0046965:retinoid X receptor binding;GO:0008270:zinc ion binding;GO:0003707:steroid hormone receptor activity;GO:0043565:sequence-specific DNA binding;GO:0003708:retinoic acid receptor activity;	K08529
ENSMUSG00000001289	1394	2063	99.27	2122	102.64	2083	95.82	1887	102.77	2202	102.33	2473	102.74	1950	97.96	2439	105.97	1930	104.27	1992	86.69	2044	93.46	2092	105.28	2784	120.87	2892	122.65	2372	114.53	2304	89.91	2677	112.65	2385	117.17	15	102326116	102331873	+	Pfdn5	prefoldin 5 [Source:MGI Symbol%3BAcc:MGI:1928753]	GO:0051084:'de novo' posttranslational protein folding;GO:0090090:negative regulation of canonical Wnt signaling pathway;GO:0060041:retina development in camera-type eye;GO:0045892:negative regulation of transcription, DNA-templated;	GO:0016272:prefoldin complex;GO:0005634:nucleus;	GO:0003714:transcription corepressor activity;GO:0051082:unfolded protein binding;	K04797
ENSMUSG00000001300	6855	115	1.13	66	0.65	116	1.09	69	0.76	78	0.74	131	1.11	99	1.01	104	0.92	105	1.15	95	0.84	49	0.46	95	0.97	477	4.21	508	4.38	368	3.61	648	5.14	697	5.96	463	4.63	8	8617434	8661242	-	Efnb2	ephrin B2 [Source:MGI Symbol%3BAcc:MGI:105097]	GO:0002042:cell migration involved in sprouting angiogenesis;GO:0010839:negative regulation of keratinocyte proliferation;GO:0001945:lymph vessel development;GO:0050920:regulation of chemotaxis;GO:0009887:organ morphogenesis;GO:0007399:nervous system development;GO:0007155:cell adhesion;GO:0048013:ephrin receptor signaling pathway;GO:2000727:positive regulation of cardiac muscle cell differentiat…	GO:0016021:integral component of membrane;GO:0005886:plasma membrane;	GO:0046875:ephrin receptor binding;	K05463
ENSMUSG00000001305	3239	338	7.00	309	6.43	347	6.87	311	7.29	350	7.00	407	7.28	330	7.13	363	6.79	338	7.86	350	6.56	360	7.08	264	5.72	135	2.52	116	2.12	108	2.24	136	2.28	109	1.97	116	2.45	1	186720978	186749358	-	Rrp15	ribosomal RNA processing 15 homolog (S. cerevisiae) [Source:MGI Symbol%3BAcc:MGI:1914473]	-	GO:0005634:nucleus;	-	K09228
ENSMUSG00000001313	1990	52	1.75	44	1.49	39	1.26	47	1.79	37	1.20	61	1.78	89	3.13	118	3.59	45	1.70	40	1.22	56	1.79	76	2.68	112	3.41	153	4.55	94	3.18	129	3.53	105	3.10	119	4.10	11	101464999	101471853	+	Rnd2	Rho family GTPase 2 [Source:MGI Symbol%3BAcc:MGI:1338755]	GO:0007264:small GTPase mediated signal transduction;	GO:0005769:early endosome;GO:0016020:membrane;GO:0031410:cytoplasmic vesicle;	GO:0005525:GTP binding;GO:0047485:protein N-terminus binding;	K07858
ENSMUSG00000001323	4560	125	1.84	157	2.32	172	2.42	121	2.01	174	2.47	160	2.03	129	1.98	172	2.28	107	1.77	186	2.47	189	2.64	128	1.97	294	3.90	270	3.50	265	3.91	335	4.00	259	3.33	249	3.74	11	74906359	74925948	-	Srr	serine racemase [Source:MGI Symbol%3BAcc:MGI:1351636]	GO:0042866:pyruvate biosynthetic process;GO:0006563:L-serine metabolic process;GO:0051289:protein homotetramerization;GO:0070179:D-serine biosynthetic process;GO:0032496:response to lipopolysaccharide;GO:0007568:aging;GO:0007420:brain development;GO:0043278:response to morphine;GO:0042493:response to drug;	GO:0043025:neuronal cell body;GO:0005737:cytoplasm;GO:0045177:apical part of cell;GO:0005886:plasma membrane;	GO:0016594:glycine binding;GO:0005509:calcium ion binding;GO:0003941:L-serine ammonia-lyase activity;GO:0005524:ATP binding;GO:0030165:PDZ domain binding;GO:0030378:serine racemase activity;GO:0008721:D-serine ammonia-lyase activity;GO:0018114:threonine racemase activity;GO:0000287:magnesium ion binding;GO:0042803:protein homodimerization activity;GO:0030170:pyridoxal phosphate binding;	K12235
ENSMUSG00000001333	2862	26	0.61	31	0.73	33	0.74	21	0.56	34	0.77	26	0.53	19	0.46	21	0.44	18	0.47	69	1.46	44	0.98	29	0.71	159	3.36	88	1.82	84	1.98	162	3.08	101	2.07	109	2.61	4	129287617	129308559	+	Sync	syncoilin [Source:MGI Symbol%3BAcc:MGI:1916078]	GO:0045103:intermediate filament-based process;	GO:0030018:Z disc;GO:0031594:neuromuscular junction;GO:0042383:sarcolemma;GO:0005882:intermediate filament;GO:0005829:cytosol;	GO:0005515:protein binding;GO:0005198:structural molecule activity;	K10377
ENSMUSG00000001334	2763	2390	58.02	2812	68.63	2618	60.76	1982	54.46	2697	63.24	2558	53.62	2418	61.28	3619	79.33	1772	48.30	3072	67.45	3301	76.15	2293	58.22	5725	125.41	5416	115.88	4937	120.26	6895	135.76	5073	107.70	4893	121.28	4	129136999	129144593	+	Fndc5	fibronectin type III domain containing 5 [Source:MGI Symbol%3BAcc:MGI:1917614]	GO:0014850:response to muscle activity;GO:0090336:positive regulation of brown fat cell differentiation;	GO:0005777:peroxisome;GO:0005886:plasma membrane;GO:0016021:integral component of membrane;GO:0005576:extracellular region;GO:0005783:endoplasmic reticulum;	GO:0005179:hormone activity;	-
ENSMUSG00000001348	2030	52	1.72	39	1.30	73	2.31	46	1.72	65	2.07	69	1.97	100	3.45	153	4.57	104	3.86	37	1.11	93	2.92	41	1.42	15	0.45	19	0.55	18	0.60	9	0.24	17	0.49	17	0.57	9	22126727	22135711	-	Acp5	acid phosphatase 5%2C tartrate resistant [Source:MGI Symbol%3BAcc:MGI:87883]	GO:0050728:negative regulation of inflammatory response;GO:0032496:response to lipopolysaccharide;GO:0030316:osteoclast differentiation;GO:0033555:multicellular organismal response to stress;GO:0045453:bone resorption;GO:0060349:bone morphogenesis;GO:0045019:negative regulation of nitric oxide biosynthetic process;GO:0007162:negative regulation of cell adhesion;GO:0001503:ossification;GO:0034097:…	GO:0005615:extracellular space;GO:0005764:lysosome;GO:0016021:integral component of membrane;	GO:0008199:ferric iron binding;GO:0008198:ferrous iron binding;GO:0003993:acid phosphatase activity;	K14379
ENSMUSG00000001349	2736	6	0.15	0	0.00	1	0.02	12	0.33	4	0.09	7	0.15	21	0.54	6	0.13	12	0.33	5	0.11	8	0.19	4	0.10	25	0.55	24	0.52	11	0.27	14	0.28	20	0.43	11	0.28	9	22099216	22109630	+	Cnn1	calponin 1 [Source:MGI Symbol%3BAcc:MGI:104979]	GO:0031032:actomyosin structure organization;	GO:0005856:cytoskeleton;	GO:0005516:calmodulin binding;GO:0003779:actin binding;	-
ENSMUSG00000001366	3103	304	6.57	317	6.89	328	6.78	237	5.80	316	6.60	357	6.66	236	5.33	347	6.77	177	4.30	416	8.13	414	8.50	258	5.83	666	12.99	598	11.39	518	11.24	744	13.04	637	12.04	514	11.34	9	78081499	78109065	-	Fbxo9	f-box protein 9 [Source:MGI Symbol%3BAcc:MGI:1918788]	GO:0032006:regulation of TOR signaling;GO:0016567:protein ubiquitination;GO:0031146:SCF-dependent proteasomal ubiquitin-dependent protein catabolic process;	GO:0005737:cytoplasm;GO:0019005:SCF ubiquitin ligase complex;	GO:0005515:protein binding;GO:0004842:ubiquitin-protein transferase activity;	K10295
ENSMUSG00000001376	10856	235	1.45	199	1.24	247	1.46	148	1.04	216	1.29	188	1.00	162	1.04	175	0.98	152	1.05	260	1.45	229	1.34	137	0.89	235	1.31	188	1.02	181	1.12	215	1.08	210	1.13	184	1.16	6	3498382	3603531	+	Vps50	VPS50 EARP/GARPII complex subunit [Source:MGI Symbol%3BAcc:MGI:1920538]	-	-	-	-
ENSMUSG00000001380	2447	564	15.46	652	17.97	622	16.30	508	15.76	665	17.61	692	16.38	543	15.54	691	17.10	485	14.93	729	18.07	598	15.58	510	14.62	576	14.25	443	10.70	407	11.19	665	14.78	511	12.25	474	13.27	18	36766528	36783205	-	Hars	histidyl-tRNA synthetase [Source:MGI Symbol%3BAcc:MGI:108087]	GO:0006427:histidyl-tRNA aminoacylation;	GO:0005737:cytoplasm;	GO:0005524:ATP binding;GO:0004821:histidine-tRNA ligase activity;	K01892
ENSMUSG00000001383	2592	608	15.73	580	15.09	548	13.56	520	15.23	574	14.35	596	13.32	518	13.99	580	13.55	539	15.66	619	14.49	539	13.25	559	15.13	572	13.36	554	12.64	608	15.79	653	13.71	560	12.67	534	14.11	18	36793876	36799666	+	Zmat2	zinc finger%2C matrin type 2 [Source:MGI Symbol%3BAcc:MGI:1913742]	-	GO:0005622:intracellular;	GO:0046872:metal ion binding;GO:0003676:nucleic acid binding;	K12848
ENSMUSG00000001403	2600	27	0.70	15	0.39	18	0.44	13	0.38	17	0.42	35	0.78	9	0.24	9	0.21	13	0.38	11	0.26	11	0.27	10	0.27	2	0.05	22	0.50	8	0.21	10	0.21	23	0.52	7	0.18	2	164769898	164778822	+	Ube2c	ubiquitin-conjugating enzyme E2C [Source:MGI Symbol%3BAcc:MGI:1915862]	GO:0008054:negative regulation of cyclin-dependent protein serine/threonine kinase by cyclin degradation;GO:0070936:protein K48-linked ubiquitination;GO:0070979:protein K11-linked ubiquitination;GO:0051301:cell division;GO:0031145:anaphase-promoting complex-dependent proteasomal ubiquitin-dependent protein catabolic process;GO:0031536:positive regulation of exit from mitosis;GO:0010994:free ubiqu…	GO:0005680:anaphase-promoting complex;	GO:0004842:ubiquitin-protein transferase activity;GO:0005524:ATP binding;	K06688
ENSMUSG00000001415	6956	1163	11.21	1151	11.16	1178	10.86	1080	11.79	1257	11.71	1384	11.52	1082	10.89	1353	11.78	1068	11.56	1408	12.28	1186	10.87	1071	10.80	1538	13.38	1677	14.25	1370	13.26	1769	13.83	1649	13.91	1385	13.64	3	88336260	88362338	+	Smg5	Smg-5 homolog%2C nonsense mediated mRNA decay factor (C. elegans) [Source:MGI Symbol%3BAcc:MGI:2447364]	GO:0000184:nuclear-transcribed mRNA catabolic process, nonsense-mediated decay;GO:0035303:regulation of dephosphorylation;	GO:0005737:cytoplasm;GO:0005634:nucleus;	GO:0051721:protein phosphatase 2A binding;	K11125
ENSMUSG00000001416	6370	2776	29.23	3141	33.25	2800	28.19	2677	31.91	2970	30.20	3320	30.18	2709	29.78	3300	31.38	2392	28.28	3039	28.94	2792	27.94	2578	28.39	2228	21.17	2069	19.20	1713	18.10	2358	20.14	2027	18.67	2028	21.80	3	88297116	88321767	+	Cct3	chaperonin containing Tcp1%2C subunit 3 (gamma) [Source:MGI Symbol%3BAcc:MGI:104708]	GO:0051084:'de novo' posttranslational protein folding;GO:0006457:protein folding;GO:0007339:binding of sperm to zona pellucida;GO:0044267:cellular protein metabolic process;	GO:0005832:chaperonin-containing T-complex;GO:0005886:plasma membrane;GO:0005874:microtubule;GO:0097223:sperm part;GO:0002199:zona pellucida receptor complex;	GO:0005524:ATP binding;GO:0051082:unfolded protein binding;GO:0000166:nucleotide binding;	K09495
ENSMUSG00000001418	6291	238	2.54	342	3.67	308	3.14	258	3.11	279	2.87	260	2.39	252	2.81	362	3.49	219	2.62	357	3.44	302	3.06	262	2.92	563	5.42	703	6.61	600	6.42	783	6.77	710	6.62	618	6.73	3	88325023	88331313	+	Glmp	glycosylated lysosomal membrane protein [Source:MGI Symbol%3BAcc:MGI:1913318]	GO:0030522:intracellular receptor signaling pathway;GO:0045944:positive regulation of transcription from RNA polymerase II promoter;GO:0050794:regulation of cellular process;	GO:0005829:cytosol;GO:0005764:lysosome;GO:0016021:integral component of membrane;GO:0005634:nucleus;GO:0005765:lysosomal membrane;	GO:0044212:transcription regulatory region DNA binding;GO:0004879:ligand-activated sequence-specific DNA binding RNA polymerase II transcription factor activity;GO:0000988:protein binding transcription factor activity;GO:0003700:sequence-specific DNA binding transcription factor activity;	-
ENSMUSG00000001419	5985	2256	25.28	2148	24.20	2142	22.95	2078	26.36	2052	22.21	2952	28.56	2308	27.00	2433	24.62	1882	23.68	2080	21.08	1817	19.35	1802	21.12	3150	31.85	3224	31.85	2752	30.95	3777	34.33	4102	40.20	2946	33.71	3	88142372	88172086	+	Mef2d	myocyte enhancer factor 2D [Source:MGI Symbol%3BAcc:MGI:99533]	GO:0002062:chondrocyte differentiation;GO:0001649:osteoblast differentiation;GO:0006915:apoptotic process;GO:0035914:skeletal muscle cell differentiation;GO:0045944:positive regulation of transcription from RNA polymerase II promoter;GO:0007399:nervous system development;GO:0001958:endochondral ossification;GO:0007512:adult heart development;	GO:0005730:nucleolus;GO:0005634:nucleus;	GO:0042826:histone deacetylase binding;GO:0033613:activating transcription factor binding;GO:0000977:RNA polymerase II regulatory region sequence-specific DNA binding;GO:0000981:sequence-specific DNA binding RNA polymerase II transcription factor activity;GO:0046982:protein heterodimerization activity;GO:0042803:protein homodimerization activity;	K09262
ENSMUSG00000001420	2912	2	0.05	22	0.51	11	0.24	2	0.05	14	0.31	8	0.16	5	0.12	14	0.29	8	0.21	9	0.19	10	0.22	5	0.12	39	0.81	25	0.51	27	0.62	30	0.56	21	0.42	26	0.61	3	88328655	88336148	-	Tmem79	transmembrane protein 79 [Source:MGI Symbol%3BAcc:MGI:1919163]	-	GO:0016021:integral component of membrane;	-	-
ENSMUSG00000001424	9757	1026	7.05	903	6.24	1148	7.54	838	6.52	1001	6.65	1141	6.77	934	6.70	981	6.09	675	5.21	1173	7.29	1058	6.91	788	5.67	961	5.96	841	5.10	733	5.06	1257	7.01	915	5.50	894	6.28	6	28475139	28935162	+	Snd1	staphylococcal nuclease and tudor domain containing 1 [Source:MGI Symbol%3BAcc:MGI:1929266]	GO:0006355:regulation of transcription, DNA-templated;GO:0031047:gene silencing by RNA;GO:0090305:nucleic acid phosphodiester bond hydrolysis;	GO:0005739:mitochondrion;GO:0016442:RISC complex;GO:0005634:nucleus;GO:0042470:melanosome;	GO:0003676:nucleic acid binding;GO:0005515:protein binding;GO:0004518:nuclease activity;GO:0003713:transcription coactivator activity;	K15979
ENSMUSG00000001435	7021	467	4.46	331	3.18	363	3.32	316	3.42	387	3.57	462	3.81	390	3.89	399	3.44	279	2.99	313	2.70	339	3.08	254	2.54	243	2.09	299	2.52	190	1.82	316	2.45	461	3.85	251	2.45	10	77052178	77166548	-	Col18a1	collagen%2C type XVIII%2C alpha 1 [Source:MGI Symbol%3BAcc:MGI:88451]	GO:0001525:angiogenesis;GO:0016055:Wnt signaling pathway;GO:0001886:endothelial cell morphogenesis;GO:0043065:positive regulation of apoptotic process;GO:0007155:cell adhesion;GO:0030335:positive regulation of cell migration;GO:0008284:positive regulation of cell proliferation;GO:0030198:extracellular matrix organization;GO:0042493:response to drug;GO:0051599:response to hydrostatic pressure;	GO:0005581:collagen trimer;GO:0005604:basement membrane;GO:0005615:extracellular space;GO:0030938:collagen type XVIII trimer;	GO:0046872:metal ion binding;GO:0042802:identical protein binding;GO:0005198:structural molecule activity;	K06823
ENSMUSG00000001436	4644	79	1.14	92	1.34	83	1.15	81	1.32	84	1.17	83	1.04	73	1.10	94	1.23	77	1.25	85	1.11	89	1.22	101	1.53	73	0.95	77	0.98	50	0.72	92	1.08	49	0.62	58	0.86	10	77032241	77061002	+	Slc19a1	solute carrier family 19 (folate transporter)%2C member 1 [Source:MGI Symbol%3BAcc:MGI:103182]	GO:0015884:folic acid transport;GO:0051958:methotrexate transport;GO:0007565:female pregnancy;	GO:0016323:basolateral plasma membrane;GO:0016021:integral component of membrane;	GO:0015350:methotrexate transporter activity;GO:0005542:folic acid binding;GO:0008518:reduced folate carrier activity;	K14609
ENSMUSG00000001440	6590	1923	19.57	1879	19.23	2001	19.47	1786	20.58	1959	19.26	2148	18.88	1697	18.03	1867	17.16	1587	18.14	2118	19.50	1632	15.78	1480	15.76	1617	14.85	1574	14.12	1391	14.21	1984	16.38	1674	14.90	1533	15.93	11	97159714	97187881	-	Kpnb1	karyopherin (importin) beta 1 [Source:MGI Symbol%3BAcc:MGI:107532]	GO:0006610:ribosomal protein import into nucleus;	GO:0005737:cytoplasm;GO:0005643:nuclear pore;GO:0031965:nuclear membrane;	GO:0019904:protein domain specific binding;GO:0008565:protein transporter activity;	K14293
ENSMUSG00000001441	7206	676	6.29	666	6.23	774	6.89	607	6.40	731	6.57	787	6.32	618	6.01	600	5.04	602	6.29	904	7.61	765	6.77	599	5.83	832	6.99	830	6.81	755	7.05	1050	7.93	877	7.14	759	7.21	11	97205842	97280638	-	Npepps	aminopeptidase puromycin sensitive [Source:MGI Symbol%3BAcc:MGI:1101358]	GO:0071456:cellular response to hypoxia;GO:0006508:proteolysis;GO:0000209:protein polyubiquitination;GO:0002474:antigen processing and presentation of peptide antigen via MHC class I;GO:0006886:intracellular protein transport;	GO:0005737:cytoplasm;GO:0005634:nucleus;GO:0005829:cytosol;GO:0005643:nuclear pore;	GO:0004177:aminopeptidase activity;GO:0008270:zinc ion binding;GO:0008237:metallopeptidase activity;GO:0008565:protein transporter activity;	K08776
ENSMUSG00000001444	2488	11	0.30	5	0.14	1	0.03	2	0.06	0	0.00	9	0.21	4	0.11	4	0.10	9	0.27	2	0.05	4	0.10	4	0.11	2	0.05	1	0.02	0	0.00	4	0.09	0	0.00	0	0.00	11	97098071	97115331	-	Tbx21	T-box 21 [Source:MGI Symbol%3BAcc:MGI:1888984]	GO:0030217:T cell differentiation;GO:0045893:positive regulation of transcription, DNA-templated;GO:0048304:positive regulation of isotype switching to IgG isotypes;GO:0072676:lymphocyte migration;	GO:0043025:neuronal cell body;GO:0005634:nucleus;	GO:0005515:protein binding;GO:0044212:transcription regulatory region DNA binding;GO:0003700:sequence-specific DNA binding transcription factor activity;	K10166
ENSMUSG00000001445	1708	420	16.49	443	17.49	465	17.46	419	18.63	495	18.77	470	15.94	343	14.06	595	21.10	310	13.67	616	21.88	599	22.35	395	16.22	736	26.08	675	23.36	643	25.34	958	30.51	696	23.90	737	29.55	11	97041560	97049213	+	Mrpl10	mitochondrial ribosomal protein L10 [Source:MGI Symbol%3BAcc:MGI:1333801]	GO:0042254:ribosome biogenesis;GO:0006412:translation;	GO:0005762:mitochondrial large ribosomal subunit;	GO:0003735:structural constituent of ribosome;	K02864
ENSMUSG00000001467	4415	133	2.02	131	2.00	126	1.83	95	1.63	116	1.70	145	1.90	79	1.25	127	1.74	108	1.84	124	1.70	143	2.06	89	1.41	118	1.62	150	2.01	112	1.71	169	2.08	111	1.47	117	1.81	5	4081145	4104746	-	Cyp51	cytochrome P450%2C family 51 [Source:MGI Symbol%3BAcc:MGI:106040]	GO:0033488:cholesterol biosynthetic process via 24,25-dihydrolanosterol;GO:0055114:oxidation-reduction process;GO:0045540:regulation of cholesterol biosynthetic process;GO:0070988:demethylation;	GO:0016021:integral component of membrane;GO:0005789:endoplasmic reticulum membrane;	GO:0008398:sterol 14-demethylase activity;GO:0009055:electron carrier activity;GO:0020037:heme binding;GO:0005506:iron ion binding;	K05917
ENSMUSG00000001472	5390	4756	59.19	4727	59.14	4807	57.19	4494	63.30	4911	59.03	5851	62.87	4209	54.68	5336	59.96	4133	57.75	5128	57.72	4375	51.73	4036	52.53	3974	44.62	4094	44.90	3563	44.49	4420	44.61	4384	47.71	3277	41.64	8	123373753	123403835	+	Tcf25	transcription factor 25 (basic helix-loop-helix) [Source:MGI Symbol%3BAcc:MGI:1914105]	GO:0000122:negative regulation of transcription from RNA polymerase II promoter;GO:0007507:heart development;	GO:0005634:nucleus;GO:0005739:mitochondrion;GO:0005730:nucleolus;	GO:0003677:DNA binding;GO:0003700:sequence-specific DNA binding transcription factor activity;GO:0005515:protein binding;	-
ENSMUSG00000001473	2437	1634	44.97	1899	52.54	1523	40.07	1670	52.03	1668	44.34	2453	58.29	1566	45.00	1697	42.18	1632	50.43	1726	42.97	1363	35.65	1724	49.63	748	18.58	647	15.70	524	14.47	751	16.76	741	17.84	591	16.61	18	67390717	67402749	+	Tubb6	tubulin%2C beta 6 class V [Source:MGI Symbol%3BAcc:MGI:1915201]	GO:0007017:microtubule-based process;GO:0051258:protein polymerization;	GO:0005737:cytoplasm;GO:0005886:plasma membrane;GO:0005874:microtubule;	GO:0005200:structural constituent of cytoskeleton;GO:0005525:GTP binding;GO:0003924:GTPase activity;	K07375
ENSMUSG00000001482	4408	284	4.32	269	4.11	339	4.93	304	5.24	309	4.54	326	4.28	257	4.08	499	6.86	219	3.74	524	7.21	484	7.00	265	4.22	865	11.88	773	10.37	588	8.98	1073	13.24	751	9.99	714	11.09	8	123423527	123463270	+	Def8	differentially expressed in FDCP 8 [Source:MGI Symbol%3BAcc:MGI:1346331]	GO:0035556:intracellular signal transduction;	-	GO:0008270:zinc ion binding;	K09228
ENSMUSG00000001493	2228	457	13.76	431	13.04	369	10.62	313	10.67	428	12.44	433	11.26	372	11.69	387	10.52	375	12.68	215	5.85	245	7.01	276	8.69	260	7.06	368	9.76	197	5.95	309	7.54	420	11.06	257	7.90	11	101877510	101894374	-	Meox1	mesenchyme homeobox 1 [Source:MGI Symbol%3BAcc:MGI:103220]	GO:0001757:somite specification;GO:0045944:positive regulation of transcription from RNA polymerase II promoter;	GO:0005730:nucleolus;	GO:0043565:sequence-specific DNA binding;GO:0003700:sequence-specific DNA binding transcription factor activity;GO:0071837:HMG box domain binding;GO:0003682:chromatin binding;	K09322
ENSMUSG00000001494	2066	0	0.00	0	0.00	0	0.00	0	0.00	1	0.03	2	0.06	0	0.00	4	0.12	0	0.00	0	0.00	0	0.00	2	0.07	69	2.02	55	1.57	29	0.94	23	0.61	65	1.85	36	1.19	11	101962458	101967015	-	Sost	sclerostin [Source:MGI Symbol%3BAcc:MGI:1921749]	GO:0030514:negative regulation of BMP signaling pathway;GO:0090090:negative regulation of canonical Wnt signaling pathway;GO:0071374:cellular response to parathyroid hormone stimulus;GO:0001503:ossification;GO:2000054:negative regulation of Wnt signaling pathway involved in dorsal/ventral axis specification;GO:0031333:negative regulation of protein complex assembly;GO:0045893:positive regulation …	GO:0005615:extracellular space;GO:0005794:Golgi apparatus;GO:0005578:proteinaceous extracellular matrix;	GO:0008201:heparin binding;GO:0008134:transcription factor binding;	K16834
ENSMUSG00000001496	2842	0	0.00	0	0.00	0	0.00	0	0.00	0	0.00	0	0.00	0	0.00	0	0.00	0	0.00	0	0.00	0	0.00	0	0.00	0	0.00	0	0.00	0	0.00	0	0.00	0	0.00	0	0.00	12	56531958	56536908	-	Nkx2-1	NK2 homeobox 1 [Source:MGI Symbol%3BAcc:MGI:108067]	GO:0021892:cerebral cortex GABAergic interneuron differentiation;GO:0021766:hippocampus development;GO:0030878:thyroid gland development;GO:0046545:development of primary female sexual characteristics;GO:0021759:globus pallidus development;GO:0030512:negative regulation of transforming growth factor beta receptor signaling pathway;GO:0007631:feeding behavior;GO:0060441:epithelial tube branching i…	GO:0005667:transcription factor complex;	GO:0008134:transcription factor binding;GO:0003705:RNA polymerase II distal enhancer sequence-specific DNA binding transcription factor activity;GO:0044212:transcription regulatory region DNA binding;GO:0043565:sequence-specific DNA binding;	K09342
ENSMUSG00000001497	5056	1	0.01	4	0.05	1	0.01	0	0.00	0	0.00	0	0.00	1	0.01	1	0.01	0	0.00	0	0.00	0	0.00	2	0.03	1	0.01	0	0.00	1	0.01	0	0.00	1	0.01	0	0.00	12	56691767	56712822	+	Pax9	paired box 9 [Source:MGI Symbol%3BAcc:MGI:97493]	GO:0071363:cellular response to growth factor stimulus;GO:0045944:positive regulation of transcription from RNA polymerase II promoter;GO:0060325:face morphogenesis;GO:0007492:endoderm development;GO:0042481:regulation of odontogenesis;GO:0045892:negative regulation of transcription, DNA-templated;	GO:0005667:transcription factor complex;	GO:0003677:DNA binding;GO:0005515:protein binding;GO:0003700:sequence-specific DNA binding transcription factor activity;	K09382
ENSMUSG00000001504	3282	111	2.27	89	1.83	73	1.43	99	2.29	89	1.76	85	1.50	58	1.24	63	1.16	39	0.89	120	2.22	78	1.51	95	2.03	56	1.03	40	0.72	47	0.96	64	1.06	67	1.20	45	0.94	13	72628820	72634198	+	Irx2	Iroquois homeobox 2 [Source:MGI Symbol%3BAcc:MGI:1197526]	GO:0006355:regulation of transcription, DNA-templated;	GO:0005634:nucleus;	GO:0003677:DNA binding;GO:0003700:sequence-specific DNA binding transcription factor activity;GO:0043565:sequence-specific DNA binding;	-
ENSMUSG00000001506	6563	367	3.75	352	3.62	469	4.58	372	4.30	390	3.85	348	3.07	609	6.50	677	6.25	461	5.29	361	3.34	378	3.67	354	3.78	1801	16.61	1922	17.31	1320	13.54	2346	19.45	2354	21.04	1738	18.14	11	94936224	94953042	+	Col1a1	collagen%2C type I%2C alpha 1 [Source:MGI Symbol%3BAcc:MGI:88467]	GO:0010812:negative regulation of cell-substrate adhesion;GO:0007601:visual perception;GO:0070208:protein heterotrimerization;GO:0001957:intramembranous ossification;GO:0071230:cellular response to amino acid stimulus;GO:0034505:tooth mineralization;GO:0015031:protein transport;GO:0030199:collagen fibril organization;GO:0007605:sensory perception of sound;GO:0001958:endochondral ossification;GO:0…	GO:0005615:extracellular space;GO:0005584:collagen type I trimer;GO:0005737:cytoplasm;	GO:0046872:metal ion binding;GO:0048407:platelet-derived growth factor binding;GO:0005201:extracellular matrix structural constituent;GO:0042802:identical protein binding;	K06236
ENSMUSG00000001507	5710	623	7.32	569	6.72	493	5.54	360	4.79	577	6.55	632	6.41	453	5.56	596	6.32	390	5.14	546	5.80	396	4.42	379	4.66	361	3.83	383	3.97	293	3.45	358	3.41	394	4.05	262	3.14	11	95044474	95076801	-	Itga3	integrin alpha 3 [Source:MGI Symbol%3BAcc:MGI:96602]	GO:0001764:neuron migration;GO:0007613:memory;GO:0007229:integrin-mediated signaling pathway;GO:0007155:cell adhesion;GO:0007342:fusion of sperm to egg plasma membrane;GO:0034698:response to gonadotropin;GO:0060135:maternal process involved in female pregnancy;GO:0010628:positive regulation of gene expression;GO:0007507:heart development;GO:0042493:response to drug;GO:0010976:positive regulation …	GO:0008305:integrin complex;GO:0045202:synapse;GO:0009986:cell surface;GO:0016323:basolateral plasma membrane;GO:0034667:integrin alpha3-beta1 complex;GO:0030426:growth cone;GO:0048471:perinuclear region of cytoplasm;	GO:0046872:metal ion binding;GO:0005515:protein binding;GO:0005178:integrin binding;GO:0043236:laminin binding;GO:0046982:protein heterodimerization activity;GO:0019904:protein domain specific binding;GO:0001968:fibronectin binding;GO:0005518:collagen binding;	K06482
ENSMUSG00000001508	1735	1037	40.09	973	37.82	1308	48.34	828	36.23	1099	41.04	1297	43.29	1106	44.64	1678	58.58	758	32.90	1373	48.01	1703	62.56	1269	51.31	2670	93.14	2541	86.58	2646	102.65	3277	102.75	2395	80.97	2139	84.43	11	94962791	94976327	-	Sgca	sarcoglycan%2C alpha (dystrophin-associated glycoprotein) [Source:MGI Symbol%3BAcc:MGI:894698]	-	GO:0005737:cytoplasm;GO:0005911:cell-cell junction;GO:0005856:cytoskeleton;GO:0005887:integral component of plasma membrane;GO:0042383:sarcolemma;GO:0016012:sarcoglycan complex;GO:0045121:membrane raft;	GO:0005509:calcium ion binding;	K12565
ENSMUSG00000001510	2607	3	0.08	0	0.00	0	0.00	0	0.00	1	0.02	0	0.00	0	0.00	2	0.05	0	0.00	0	0.00	1	0.02	0	0.00	0	0.00	1	0.02	0	0.00	0	0.00	0	0.00	0	0.00	11	95120119	95125296	+	Dlx3	distal-less homeobox 3 [Source:MGI Symbol%3BAcc:MGI:94903]	GO:0042475:odontogenesis of dentin-containing tooth;GO:0071895:odontoblast differentiation;GO:0006355:regulation of transcription, DNA-templated;GO:0001890:placenta development;GO:0001568:blood vessel development;	GO:0005634:nucleus;	GO:0001077:RNA polymerase II core promoter proximal region sequence-specific DNA binding transcription factor activity involved in positive regulation of transcription;GO:0003682:chromatin binding;GO:0000976:transcription regulatory region sequence-specific DNA binding;	K09315
ENSMUSG00000001517	5754	61	0.71	27	0.32	49	0.55	59	0.78	36	0.41	65	0.65	52	0.63	52	0.55	62	0.81	36	0.38	35	0.39	33	0.40	27	0.28	26	0.27	23	0.27	24	0.23	52	0.53	8	0.10	6	128362967	128376146	+	Foxm1	forkhead box M1 [Source:MGI Symbol%3BAcc:MGI:1347487]	GO:0009888:tissue development;GO:0000122:negative regulation of transcription from RNA polymerase II promoter;GO:2000781:positive regulation of double-strand break repair;GO:0046578:regulation of Ras protein signal transduction;GO:0071156:regulation of cell cycle arrest;GO:0007389:pattern specification process;GO:2000377:regulation of reactive oxygen species metabolic process;GO:0032873:negative …	GO:0005667:transcription factor complex;GO:0005634:nucleus;GO:0005737:cytoplasm;	GO:0019901:protein kinase binding;GO:0044212:transcription regulatory region DNA binding;GO:0019904:protein domain specific binding;GO:0003705:RNA polymerase II distal enhancer sequence-specific DNA binding transcription factor activity;GO:0043565:sequence-specific DNA binding;GO:0003690:double-stranded DNA binding;GO:0008134:transcription factor binding;GO:0008301:DNA binding, bending;GO:0005515…	K09406
ENSMUSG00000001518	7096	277	2.62	247	2.35	261	2.36	219	2.34	234	2.14	247	2.02	222	2.19	272	2.32	212	2.25	301	2.57	249	2.24	210	2.08	288	2.46	235	1.96	198	1.88	325	2.49	276	2.28	215	2.08	6	128409444	128424931	-	Itfg2	integrin alpha FG-GAP repeat containing 2 [Source:MGI Symbol%3BAcc:MGI:1915450]	-	-	-	-
ENSMUSG00000001520	3757	10	0.18	20	0.36	14	0.24	10	0.20	12	0.21	12	0.18	18	0.34	15	0.24	14	0.28	15	0.24	13	0.22	8	0.15	53	0.85	62	0.98	38	0.68	66	0.96	82	1.28	36	0.66	6	128399296	128416427	+	Nrip2	nuclear receptor interacting protein 2 [Source:MGI Symbol%3BAcc:MGI:1891884]	GO:0006508:proteolysis;GO:0000122:negative regulation of transcription from RNA polymerase II promoter;	GO:0005634:nucleus;	GO:0005515:protein binding;GO:0004190:aspartic-type endopeptidase activity;	K13215
ENSMUSG00000001521	9342	168	1.21	140	1.01	152	1.04	131	1.06	129	0.89	158	0.98	109	0.82	170	1.10	116	0.94	128	0.83	118	0.81	97	0.73	216	1.40	239	1.51	160	1.15	238	1.39	245	1.54	214	1.57	6	128321161	128355851	-	Tulp3	tubby-like protein 3 [Source:MGI Symbol%3BAcc:MGI:1329045]	GO:0008277:regulation of G-protein coupled receptor protein signaling pathway;GO:0031076:embryonic camera-type eye development;GO:0007420:brain development;GO:0060831:smoothened signaling pathway involved in dorsal/ventral neural tube patterning;GO:0021914:negative regulation of smoothened signaling pathway involved in ventral spinal cord patterning;GO:0060434:bronchus morphogenesis;GO:0021953:ce…	GO:0072372:primary cilium;GO:0005576:extracellular region;GO:0005634:nucleus;GO:0005886:plasma membrane;	GO:0035091:phosphatidylinositol binding;	K09228
ENSMUSG00000001524	3313	131	2.65	153	3.11	141	2.73	176	4.03	157	3.07	129	2.25	133	2.81	153	2.80	109	2.48	153	2.80	99	1.90	104	2.20	253	4.62	304	5.42	268	5.44	318	5.22	277	4.90	232	4.80	17	35667730	35673739	-	Gtf2h4	general transcription factor II H%2C polypeptide 4 [Source:MGI Symbol%3BAcc:MGI:1338799]	GO:0006289:nucleotide-excision repair;GO:0006468:protein phosphorylation;GO:0006355:regulation of transcription, DNA-templated;GO:0006366:transcription from RNA polymerase II promoter;GO:0006281:DNA repair;GO:0006367:transcription initiation from RNA polymerase II promoter;GO:0000718:nucleotide-excision repair, DNA damage removal;GO:0006370:7-methylguanosine mRNA capping;GO:0006362:transcription …	GO:0005675:holo TFIIH complex;GO:0000439:core TFIIH complex;	GO:0004003:ATP-dependent DNA helicase activity;GO:0008353:RNA polymerase II carboxy-terminal domain kinase activity;GO:0005515:protein binding;GO:0003700:sequence-specific DNA binding transcription factor activity;GO:0008094:DNA-dependent ATPase activity;	K03144
ENSMUSG00000001525	3327	1645	33.17	1864	37.78	1682	32.42	1735	39.59	1746	34.00	2007	34.94	1154	24.29	1466	26.69	1335	30.22	1430	26.07	1120	21.46	1092	23.03	1761	32.04	2215	39.36	1541	31.17	2369	38.74	2663	46.95	1607	33.08	17	35833921	35838306	-	Tubb5	tubulin%2C beta 5 class I [Source:MGI Symbol%3BAcc:MGI:107812]	GO:0051225:spindle assembly;GO:0051258:protein polymerization;GO:0007017:microtubule-based process;	GO:0045298:tubulin complex;GO:0044297:cell body;GO:0005641:nuclear envelope lumen;GO:0005737:cytoplasm;GO:0005874:microtubule;GO:0070062:extracellular exosome;	GO:0032794:GTPase activating protein binding;GO:0005525:GTP binding;GO:0042288:MHC class I protein binding;GO:0019904:protein domain specific binding;GO:0032403:protein complex binding;GO:0003924:GTPase activity;GO:0005200:structural constituent of cytoskeleton;	K07375
ENSMUSG00000001542	9828	350	2.39	357	2.45	361	2.36	344	2.66	362	2.39	597	3.52	354	2.52	263	1.62	371	2.84	390	2.41	355	2.30	394	2.81	159	0.98	147	0.88	112	0.77	190	1.05	143	0.85	133	0.93	13	75706757	75772364	+	Ell2	elongation factor RNA polymerase II 2 [Source:MGI Symbol%3BAcc:MGI:2183438]	GO:0032968:positive regulation of transcription elongation from RNA polymerase II promoter;	GO:0008023:transcription elongation factor complex;	-	K15183
ENSMUSG00000001552	6436	1298	13.53	1418	14.86	1670	16.64	1387	16.36	1789	18.01	1990	17.91	1576	17.15	2202	20.72	1272	14.88	2098	19.78	1971	19.52	1479	16.12	3203	30.12	3182	29.23	2424	25.35	4850	41.00	5172	47.14	3009	32.02	11	100368958	100397763	-	Jup	junction plakoglobin [Source:MGI Symbol%3BAcc:MGI:96650]	GO:0071681:cellular response to indole-3-methanol;GO:0007398:ectoderm development;GO:0000902:cell morphogenesis;GO:0003308:negative regulation of Wnt signaling pathway involved in heart development;GO:0007369:gastrulation;GO:0043588:skin development;GO:0051091:positive regulation of sequence-specific DNA binding transcription factor activity;GO:0016337:single organismal cell-cell adhesion;GO:0048…	GO:0005916:fascia adherens;GO:0016327:apicolateral plasma membrane;GO:0030057:desmosome;GO:0005829:cytosol;GO:0016323:basolateral plasma membrane;GO:0015629:actin cytoskeleton;GO:0071665:gamma-catenin-TCF7L2 complex;GO:0005882:intermediate filament;GO:0016342:catenin complex;GO:0009898:cytoplasmic side of plasma membrane;GO:0032993:protein-DNA complex;GO:0030877:beta-catenin destruction complex;G…	GO:0045294:alpha-catenin binding;GO:0005198:structural molecule activity;GO:0003713:transcription coactivator activity;GO:0019901:protein kinase binding;GO:0019903:protein phosphatase binding;GO:0045296:cadherin binding;GO:0042803:protein homodimerization activity;GO:0005199:structural constituent of cell wall;	K10056
ENSMUSG00000001555	2935	346	7.91	350	8.04	459	10.03	374	9.67	446	9.84	412	8.13	382	9.11	432	8.92	291	7.47	580	11.99	462	10.03	363	8.68	415	8.56	438	8.82	351	8.05	468	8.67	490	9.79	373	8.70	11	100415697	100424824	+	Fkbp10	FK506 binding protein 10 [Source:MGI Symbol%3BAcc:MGI:104769]	GO:0006457:protein folding;GO:0000413:protein peptidyl-prolyl isomerization;GO:0018208:peptidyl-proline modification;	GO:0016020:membrane;GO:0005783:endoplasmic reticulum;GO:0005788:endoplasmic reticulum lumen;	GO:0005528:FK506 binding;GO:0005515:protein binding;GO:0005509:calcium ion binding;GO:0003755:peptidyl-prolyl cis-trans isomerase activity;	K09575
ENSMUSG00000001558	2161	3	0.09	8	0.25	7	0.21	7	0.25	3	0.09	4	0.11	4	0.13	10	0.28	0	0.00	4	0.11	9	0.27	3	0.10	23	0.64	21	0.57	14	0.44	24	0.60	16	0.43	20	0.63	11	100441917	100457022	+	Klhl10	kelch-like 10 [Source:MGI Symbol%3BAcc:MGI:2181067]	GO:0048808:male genitalia morphogenesis;GO:0000902:cell morphogenesis;GO:0048873:homeostasis of number of cells within a tissue;GO:0008584:male gonad development;GO:0007286:spermatid development;GO:0009566:fertilization;	GO:0005737:cytoplasm;	GO:0005515:protein binding;	K10448
ENSMUSG00000001566	2250	0	0.00	0	0.00	0	0.00	0	0.00	0	0.00	0	0.00	0	0.00	0	0.00	0	0.00	0	0.00	0	0.00	0	0.00	0	0.00	0	0.00	0	0.00	0	0.00	0	0.00	0	0.00	5	29473034	29478470	-	Mnx1	motor neuron and pancreas homeobox 1 [Source:MGI Symbol%3BAcc:MGI:109160]	GO:0060539:diaphragm development;GO:0001764:neuron migration;GO:0031018:endocrine pancreas development;GO:0021675:nerve development;GO:0008045:motor neuron axon guidance;GO:0009791:post-embryonic development;GO:0021904:dorsal/ventral neural tube patterning;GO:0021520:spinal cord motor neuron cell fate specification;	GO:0005634:nucleus;	-	K08025
ENSMUSG00000001569	9232	516	3.75	417	3.05	471	3.27	435	3.58	486	3.41	466	2.92	472	3.58	488	3.20	449	3.66	493	3.24	517	3.57	382	2.90	309	2.03	295	1.89	251	1.83	394	2.32	314	2.00	302	2.24	5	29434664	29457843	+	Nom1	nucleolar protein with MIF4G domain 1 [Source:MGI Symbol%3BAcc:MGI:1861749]	GO:0016070:RNA metabolic process;	GO:0005730:nucleolus;	GO:0003677:DNA binding;GO:0003723:RNA binding;	K17583
ENSMUSG00000001576	8888	485	3.66	469	3.56	503	3.63	427	3.65	492	3.59	584	3.81	448	3.53	598	4.08	454	3.85	614	4.19	467	3.35	419	3.31	492	3.35	538	3.58	348	2.64	695	4.25	640	4.22	482	3.71	17	26561489	26656934	+	Ergic1	endoplasmic reticulum-golgi intermediate compartment (ERGIC) 1 [Source:MGI Symbol%3BAcc:MGI:1914708]	GO:0006888:ER to Golgi vesicle-mediated transport;	GO:0016021:integral component of membrane;GO:0005783:endoplasmic reticulum;GO:0005793:endoplasmic reticulum-Golgi intermediate compartment;GO:0005794:Golgi apparatus;	-	-
ENSMUSG00000001583	3329	1	0.02	1	0.02	2	0.04	0	0.00	2	0.04	5	0.09	0	0.00	1	0.02	2	0.05	1	0.02	0	0.00	0	0.00	2	0.04	4	0.07	2	0.04	8	0.13	16	0.28	9	0.19	11	69851005	69858730	-	Tnk1	tyrosine kinase%2C non-receptor%2C 1 [Source:MGI Symbol%3BAcc:MGI:1930958]	GO:0046777:protein autophosphorylation;GO:0030308:negative regulation of cell growth;GO:0046580:negative regulation of Ras protein signal transduction;	GO:0005829:cytosol;GO:0016020:membrane;	GO:0005524:ATP binding;GO:0004715:non-membrane spanning protein tyrosine kinase activity;	K08885
ENSMUSG00000001588	4878	12	0.17	15	0.21	13	0.17	7	0.11	10	0.13	33	0.39	16	0.23	11	0.14	23	0.36	13	0.16	10	0.13	9	0.13	46	0.57	31	0.38	40	0.55	29	0.32	65	0.78	54	0.76	11	69881567	69895539	-	Acap1	ArfGAP with coiled-coil%2C ankyrin repeat and PH domains 1 [Source:MGI Symbol%3BAcc:MGI:2388270]	GO:0016042:lipid catabolic process;	-	GO:0008270:zinc ion binding;GO:0004871:signal transducer activity;GO:0005543:phospholipid binding;GO:0016787:hydrolase activity;	K12489
ENSMUSG00000001604	1400	646	30.95	570	27.45	724	33.16	543	29.45	730	33.78	842	34.83	660	33.01	931	40.28	491	26.41	679	29.42	916	41.70	723	36.23	1560	67.44	1439	60.76	1328	63.84	1740	67.61	1557	65.24	1414	69.17	4	136247729	136274898	+	Tcea3	transcription elongation factor A (SII)%2C 3 [Source:MGI Symbol%3BAcc:MGI:1196908]	GO:0006357:regulation of transcription from RNA polymerase II promoter;GO:0006414:translational elongation;GO:0032784:regulation of DNA-templated transcription, elongation;GO:0006355:regulation of transcription, DNA-templated;	GO:0005634:nucleus;	GO:0003746:translation elongation factor activity;GO:0008270:zinc ion binding;GO:0003677:DNA binding;GO:0003676:nucleic acid binding;	-
ENSMUSG00000001622	4152	0	0.00	1	0.02	0	0.00	0	0.00	0	0.00	0	0.00	0	0.00	0	0.00	0	0.00	0	0.00	0	0.00	0	0.00	0	0.00	0	0.00	0	0.00	0	0.00	0	0.00	0	0.00	5	87925579	87932665	+	Csn3	casein kappa [Source:MGI Symbol%3BAcc:MGI:107461]	GO:0001701:in utero embryonic development;GO:0007595:lactation;GO:0010388:cullin deneddylation;GO:0006412:translation;	GO:0005737:cytoplasm;GO:0005576:extracellular region;GO:0008180:COP9 signalosome;GO:0005762:mitochondrial large ribosomal subunit;	GO:0005515:protein binding;GO:0003735:structural constituent of ribosome;GO:0019843:rRNA binding;	K17282
ENSMUSG00000001627	5858	1129	12.93	1282	14.76	1162	12.72	1037	13.44	1116	12.34	1587	15.69	1217	14.55	968	10.01	1005	12.92	1157	11.98	994	10.82	1140	13.65	546	5.64	448	4.52	483	5.55	579	5.38	630	6.31	542	6.34	12	40201567	40248504	-	Ifrd1	interferon-related developmental regulator 1 [Source:MGI Symbol%3BAcc:MGI:1316717]	GO:0042692:muscle cell differentiation;GO:0007405:neuroblast proliferation;GO:0014009:glial cell proliferation;GO:0007527:adult somatic muscle development;GO:0007275:multicellular organismal development;	GO:0005737:cytoplasm;GO:0005886:plasma membrane;GO:0005634:nucleus;	-	-
ENSMUSG00000001630	4880	371	5.10	248	3.43	304	3.99	237	3.69	320	4.25	319	3.79	315	4.52	262	3.25	241	3.72	343	4.26	277	3.62	259	3.72	293	3.63	266	3.22	254	3.50	272	3.03	293	3.52	255	3.58	6	146724995	146778812	+	Stk38l	serine/threonine kinase 38 like [Source:MGI Symbol%3BAcc:MGI:1922250]	-	-	-	K08790
ENSMUSG00000001632	6779	996	9.86	906	9.01	923	8.73	825	9.24	907	8.67	1151	9.83	1024	10.58	1061	9.48	1132	12.58	906	8.11	753	7.08	855	8.85	490	4.37	573	5.00	533	5.29	615	4.94	695	6.01	499	5.04	6	113307137	113324860	+	Brpf1	bromodomain and PHD finger containing%2C 1 [Source:MGI Symbol%3BAcc:MGI:1926033]	GO:0043966:histone H3 acetylation;GO:0045893:positive regulation of transcription, DNA-templated;	GO:0070776:MOZ/MORF histone acetyltransferase complex;GO:0005737:cytoplasm;GO:0005886:plasma membrane;	GO:0008270:zinc ion binding;GO:0046872:metal ion binding;	K11348
ENSMUSG00000001642	8384	1570	12.56	1580	12.71	1729	13.22	1312	11.88	1630	12.59	1712	11.83	1599	13.36	2039	14.73	1052	9.45	2139	15.48	2013	15.30	1702	14.24	2397	17.30	2262	15.95	2110	16.94	2506	16.26	2089	14.62	2272	18.56	6	34302434	34317478	-	Akr1b3	aldo-keto reductase family 1%2C member B3 (aldose reductase) [Source:MGI Symbol%3BAcc:MGI:1353494]	GO:0044597:daunorubicin metabolic process;GO:0055114:oxidation-reduction process;GO:0046427:positive regulation of JAK-STAT cascade;GO:0006061:sorbitol biosynthetic process;GO:0044598:doxorubicin metabolic process;GO:0031098:stress-activated protein kinase signaling cascade;GO:0048661:positive regulation of smooth muscle cell proliferation;GO:0010033:response to organic substance;	GO:0005730:nucleolus;GO:0005615:extracellular space;GO:0005737:cytoplasm;	GO:0004032:alditol:NADP+ 1-oxidoreductase activity;GO:0043795:glyceraldehyde oxidoreductase activity;	K00011
ENSMUSG00000001655	2461	0	0.00	0	0.00	0	0.00	0	0.00	0	0.00	0	0.00	0	0.00	0	0.00	0	0.00	0	0.00	0	0.00	0	0.00	0	0.00	0	0.00	0	0.00	0	0.00	0	0.00	0	0.00	15	102921103	102928814	+	Hoxc13	homeobox C13 [Source:MGI Symbol%3BAcc:MGI:99560]	GO:0045944:positive regulation of transcription from RNA polymerase II promoter;GO:0009952:anterior/posterior pattern specification;GO:0035878:nail development;GO:0001942:hair follicle development;GO:0043587:tongue morphogenesis;	GO:0005634:nucleus;	GO:0001077:RNA polymerase II core promoter proximal region sequence-specific DNA binding transcription factor activity involved in positive regulation of transcription;GO:0003677:DNA binding;GO:0003682:chromatin binding;	K09298
ENSMUSG00000001656	2021	0	0.00	0	0.00	0	0.00	0	0.00	0	0.00	0	0.00	0	0.00	0	0.00	0	0.00	0	0.00	0	0.00	0	0.00	0	0.00	0	0.00	0	0.00	0	0.00	0	0.00	0	0.00	15	102954427	102957708	+	Hoxc11	homeobox C11 [Source:MGI Symbol%3BAcc:MGI:96193]	GO:0009954:proximal/distal pattern formation;GO:0060272:embryonic skeletal joint morphogenesis;GO:0001759:organ induction;GO:0009952:anterior/posterior pattern specification;GO:0006355:regulation of transcription, DNA-templated;GO:0001656:metanephros development;GO:0042733:embryonic digit morphogenesis;	GO:0005634:nucleus;	GO:0043565:sequence-specific DNA binding;GO:0003700:sequence-specific DNA binding transcription factor activity;	K09296
ENSMUSG00000001657	2832	0	0.00	0	0.00	2	0.05	0	0.00	0	0.00	0	0.00	0	0.00	0	0.00	0	0.00	0	0.00	0	0.00	0	0.00	0	0.00	0	0.00	0	0.00	0	0.00	0	0.00	0	0.00	15	102990607	102994111	+	Hoxc8	homeobox C8 [Source:MGI Symbol%3BAcc:MGI:96198]	GO:0048705:skeletal system morphogenesis;GO:0009952:anterior/posterior pattern specification;GO:0000122:negative regulation of transcription from RNA polymerase II promoter;GO:0030182:neuron differentiation;	GO:0005634:nucleus;	GO:0003700:sequence-specific DNA binding transcription factor activity;GO:0000976:transcription regulatory region sequence-specific DNA binding;	K09308
ENSMUSG00000001661	2408	0	0.00	0	0.00	0	0.00	0	0.00	0	0.00	0	0.00	0	0.00	0	0.00	0	0.00	0	0.00	0	0.00	0	0.00	6	0.15	0	0.00	0	0.00	0	0.00	0	0.00	1	0.03	15	102998257	103011881	+	Hoxc6	homeobox C6 [Source:MGI Symbol%3BAcc:MGI:96197]	GO:0006357:regulation of transcription from RNA polymerase II promoter;GO:0009952:anterior/posterior pattern specification;GO:0048706:embryonic skeletal system development;GO:0007275:multicellular organismal development;GO:0006355:regulation of transcription, DNA-templated;	GO:0005634:nucleus;	GO:0043565:sequence-specific DNA binding;GO:0003714:transcription corepressor activity;GO:0003700:sequence-specific DNA binding transcription factor activity;	K09306
ENSMUSG00000001663	1528	136	5.97	106	4.68	149	6.25	105	5.22	137	5.81	164	6.22	137	6.28	197	7.81	81	3.99	137	5.44	178	7.42	151	6.93	355	14.06	393	15.21	352	15.51	395	14.06	355	13.63	355	15.91	10	75783813	75798584	-	Gstt1	glutathione S-transferase%2C theta 1 [Source:MGI Symbol%3BAcc:MGI:107379]	GO:0006749:glutathione metabolic process;GO:0055114:oxidation-reduction process;	GO:0005634:nucleus;GO:0005829:cytosol;	GO:0004364:glutathione transferase activity;GO:0004602:glutathione peroxidase activity;	K00799
ENSMUSG00000001665	3842	14	0.24	11	0.19	14	0.23	7	0.14	22	0.37	8	0.12	16	0.29	14	0.22	17	0.33	12	0.19	17	0.28	4	0.07	54	0.85	82	1.26	74	1.30	101	1.43	105	1.60	87	1.55	10	75774115	75781414	-	Gstt3	glutathione S-transferase%2C theta 3 [Source:MGI Symbol%3BAcc:MGI:2143526]	GO:0006749:glutathione metabolic process;	-	GO:0004364:glutathione transferase activity;	K00799
ENSMUSG00000001666	773	656	56.92	666	58.10	640	53.09	541	53.14	727	60.93	791	59.26	620	56.17	811	63.55	536	52.22	674	52.89	616	50.79	612	55.54	992	77.67	1049	80.23	885	77.06	1028	72.35	823	62.45	767	67.96	10	75771230	75773414	-	Ddt	D-dopachrome tautomerase [Source:MGI Symbol%3BAcc:MGI:1298381]	GO:0006954:inflammatory response;GO:0042438:melanin biosynthetic process;	GO:0005737:cytoplasm;	GO:0004167:dopachrome isomerase activity;GO:0033981:D-dopachrome decarboxylase activity;	K10028
ENSMUSG00000001670	2405	15	0.42	4	0.11	32	0.85	15	0.47	25	0.67	20	0.48	17	0.49	15	0.38	5	0.16	7	0.18	34	0.90	41	1.20	7	0.18	14	0.34	16	0.45	10	0.23	7	0.17	18	0.51	8	109990437	109999803	+	Tat	tyrosine aminotransferase [Source:MGI Symbol%3BAcc:MGI:98487]	GO:0046689:response to mercury ion;GO:0006979:response to oxidative stress;GO:0006103:2-oxoglutarate metabolic process;GO:0006559:L-phenylalanine catabolic process;GO:0051384:response to glucocorticoid;GO:0006572:tyrosine catabolic process;GO:0006536:glutamate metabolic process;GO:0006094:gluconeogenesis;	GO:0005739:mitochondrion;	GO:0080130:L-phenylalanine:2-oxoglutarate aminotransferase activity;GO:0016597:amino acid binding;GO:0004838:L-tyrosine:2-oxoglutarate aminotransferase activity;GO:0030170:pyridoxal phosphate binding;	K00815
ENSMUSG00000001672	3284	0	0.00	0	0.00	3	0.06	1	0.02	0	0.00	2	0.04	0	0.00	0	0.00	0	0.00	0	0.00	2	0.04	2	0.04	1	0.02	0	0.00	0	0.00	0	0.00	2	0.04	1	0.02	8	109947914	109962203	-	Marveld3	MARVEL (membrane-associating) domain containing 3 [Source:MGI Symbol%3BAcc:MGI:1920858]	GO:0045216:cell-cell junction organization;	GO:0005923:bicellular tight junction;GO:0016020:membrane;	-	-
ENSMUSG00000001674	2483	500	13.51	392	10.65	453	11.70	377	11.53	463	12.08	496	11.57	423	11.93	469	11.44	368	11.16	477	11.65	397	10.19	338	9.55	191	4.66	212	5.05	231	6.26	235	5.15	209	4.94	236	6.51	1	121553835	121567989	-	Ddx18	DEAD (Asp-Glu-Ala-Asp) box polypeptide 18 [Source:MGI Symbol%3BAcc:MGI:1914192]	-	GO:0005730:nucleolus;	GO:0008026:ATP-dependent helicase activity;GO:0003723:RNA binding;GO:0005524:ATP binding;	K13179
ENSMUSG00000001687	8098	881	7.30	674	5.61	805	6.37	700	6.56	834	6.67	870	6.22	859	7.43	909	6.80	762	7.09	989	7.41	821	6.46	716	6.20	695	5.19	745	5.44	698	5.80	884	5.94	701	5.08	647	5.47	5	148504635	148552789	-	Ubl3	ubiquitin-like 3 [Source:MGI Symbol%3BAcc:MGI:1344373]	-	GO:0005886:plasma membrane;	-	-
ENSMUSG00000001700	5679	125	1.48	138	1.64	170	1.92	92	1.23	100	1.14	138	1.41	143	1.76	148	1.58	95	1.26	193	2.06	156	1.75	104	1.28	249	2.65	192	2.00	173	2.05	276	2.64	156	1.61	226	2.73	18	56400337	56503792	+	Gramd3	GRAM domain containing 3 [Source:MGI Symbol%3BAcc:MGI:1914815]	-	GO:0005881:cytoplasmic microtubule;	-	-
ENSMUSG00000001707	3257	186	3.83	249	5.16	192	3.78	162	3.78	188	3.74	249	4.43	172	3.70	170	3.16	149	3.45	248	4.62	199	3.89	174	3.75	126	2.34	137	2.49	95	1.96	106	1.77	99	1.78	104	2.19	13	38644207	38659058	-	Eef1e1	eukaryotic translation elongation factor 1 epsilon 1 [Source:MGI Symbol%3BAcc:MGI:1913393]	GO:0006281:DNA repair;GO:0043517:positive regulation of DNA damage response, signal transduction by p53 class mediator;GO:0006414:translational elongation;GO:0043065:positive regulation of apoptotic process;GO:0008285:negative regulation of cell proliferation;GO:0009790:embryo development;	GO:0017101:aminoacyl-tRNA synthetase multienzyme complex;GO:0005730:nucleolus;GO:0005737:cytoplasm;	GO:0003746:translation elongation factor activity;GO:0005515:protein binding;	K15439
ENSMUSG00000001729	4098	1873	30.66	1722	28.33	1941	30.37	1656	30.68	2028	32.06	2151	30.40	1865	31.87	2300	33.99	1872	34.40	2075	30.72	2188	34.03	1690	28.93	2248	33.20	2249	32.44	1776	29.17	3305	43.87	2627	37.60	2076	34.69	12	112653821	112674884	-	Akt1	thymoma viral proto-oncogene 1 [Source:MGI Symbol%3BAcc:MGI:87986]	GO:0000060:protein import into nucleus, translocation;GO:0070141:response to UV-A;GO:0051146:striated muscle cell differentiation;GO:0060716:labyrinthine layer blood vessel development;GO:0071364:cellular response to epidermal growth factor stimulus;GO:0032094:response to food;GO:0031659:positive regulation of cyclin-dependent protein serine/threonine kinase activity involved in G1/S transition o…	GO:0005819:spindle;GO:0005886:plasma membrane;GO:0005634:nucleus;GO:0005829:cytosol;GO:0030027:lamellipodium;GO:0005654:nucleoplasm;	GO:0030235:nitric-oxide synthase regulator activity;GO:0005080:protein kinase C binding;GO:0042802:identical protein binding;GO:0004674:protein serine/threonine kinase activity;GO:0005524:ATP binding;GO:0005547:phosphatidylinositol-3,4,5-trisphosphate binding;GO:0043325:phosphatidylinositol-3,4-bisphosphate binding;	K04456
ENSMUSG00000001739	2124	43	1.36	63	2.00	73	2.20	85	3.04	112	3.42	103	2.81	99	3.26	131	3.74	65	2.30	100	2.86	55	1.65	72	2.38	122	3.48	116	3.23	106	3.36	185	4.74	177	4.89	107	3.45	5	136966616	136975858	+	Cldn15	claudin 15 [Source:MGI Symbol%3BAcc:MGI:1913103]	-	GO:0005923:bicellular tight junction;GO:0005886:plasma membrane;GO:0016021:integral component of membrane;	GO:0005198:structural molecule activity;	K06087
ENSMUSG00000001741	7865	177	1.51	133	1.14	174	1.42	133	1.28	167	1.38	212	1.56	138	1.23	228	1.76	204	1.95	166	1.28	96	0.78	145	1.29	241	1.85	259	1.95	189	1.62	308	2.13	337	2.51	250	2.18	7	83642825	83745726	-	Il16	interleukin 16 [Source:MGI Symbol%3BAcc:MGI:1270855]	GO:0006355:regulation of transcription, DNA-templated;GO:0050930:induction of positive chemotaxis;GO:0030595:leukocyte chemotaxis;	GO:0005615:extracellular space;GO:0005737:cytoplasm;GO:0005634:nucleus;	GO:0005125:cytokine activity;	-
ENSMUSG00000001750	4603	1542	22.47	974	14.27	1282	17.86	1206	19.89	1336	18.80	1441	18.13	2120	32.25	2632	34.63	1922	31.45	1202	15.84	1330	18.42	1280	19.51	884	11.62	1087	13.96	680	9.94	998	11.80	1141	14.54	802	11.93	19	3896050	3907133	-	Tcirg1	T cell%2C immune regulator 1%2C ATPase%2C H+ transporting%2C lysosomal V0 protein A3 [Source:MGI Symbol%3BAcc:MGI:1350931]	-	GO:0016324:apical plasma membrane;GO:0005739:mitochondrion;	-	K02154
ENSMUSG00000001751	2658	67	1.69	73	1.85	80	1.93	116	3.31	72	1.75	89	1.94	58	1.53	107	2.44	52	1.47	85	1.94	58	1.39	46	1.21	196	4.46	203	4.52	142	3.60	221	4.52	216	4.77	183	4.72	11	101070012	101077672	+	Naglu	alpha-N-acetylglucosaminidase (Sanfilippo disease IIIB) [Source:MGI Symbol%3BAcc:MGI:1351641]	GO:0021680:cerebellar Purkinje cell layer development;GO:0060119:inner ear receptor cell development;GO:0046548:retinal rod cell development;GO:0007040:lysosome organization;GO:0008152:metabolic process;GO:0045475:locomotor rhythm;GO:0042474:middle ear morphogenesis;	-	GO:0004561:alpha-N-acetylglucosaminidase activity;	K01205
ENSMUSG00000001755	2867	242	5.66	218	5.13	235	5.26	194	5.14	240	5.42	246	4.97	213	5.20	272	5.75	222	5.83	274	5.80	217	4.82	200	4.89	360	7.60	373	7.69	349	8.19	438	8.31	349	7.14	343	8.19	11	101082565	101086619	+	Coasy	Coenzyme A synthase [Source:MGI Symbol%3BAcc:MGI:1918993]	GO:0015937:coenzyme A biosynthetic process;GO:0016310:phosphorylation;	GO:0005730:nucleolus;GO:0005737:cytoplasm;	GO:0004140:dephospho-CoA kinase activity;GO:0005524:ATP binding;GO:0004595:pantetheine-phosphate adenylyltransferase activity;	K02318
ENSMUSG00000001761	5621	249	2.97	206	2.47	220	2.51	219	2.96	211	2.43	265	2.73	248	3.09	356	3.84	226	3.03	256	2.76	283	3.21	195	2.43	335	3.61	399	4.20	297	3.56	411	3.98	432	4.51	363	4.42	6	29735503	29761365	+	Smo	smoothened%2C frizzled class receptor [Source:MGI Symbol%3BAcc:MGI:108075]	GO:0060644:mammary gland epithelial cell differentiation;GO:0021984:adenohypophysis development;GO:0021938:smoothened signaling pathway involved in regulation of cerebellar granule cell precursor cell proliferation;GO:0060070:canonical Wnt signaling pathway;GO:0060684:epithelial-mesenchymal cell signaling;GO:0048846:axon extension involved in axon guidance;GO:0035264:multicellular organism growth…	GO:0043025:neuronal cell body;GO:0044295:axonal growth cone;GO:0044294:dendritic growth cone;GO:0014069:postsynaptic density;GO:0005794:Golgi apparatus;GO:0072372:primary cilium;GO:0005634:nucleus;GO:0060170:ciliary membrane;GO:0005901:caveola;GO:0016021:integral component of membrane;GO:0005737:cytoplasm;	GO:0030165:PDZ domain binding;GO:0042813:Wnt-activated receptor activity;GO:0052894:norspermine:oxygen oxidoreductase activity;GO:0052895:N1-acetylspermine:oxygen oxidoreductase (N1-acetylspermidine-forming) activity;GO:0005113:patched binding;GO:0052901:spermine:oxygen oxidoreductase (spermidine-forming) activity;GO:0017147:Wnt-protein binding;GO:0008144:drug binding;GO:0004930:G-protein coupled…	K06226
ENSMUSG00000001763	5195	26	0.34	18	0.23	19	0.23	17	0.25	20	0.25	20	0.22	22	0.30	34	0.40	16	0.23	16	0.19	16	0.20	23	0.31	45	0.52	23	0.26	19	0.25	25	0.26	22	0.25	13	0.17	6	29694222	29718559	+	Tspan33	tetraspanin 33 [Source:MGI Symbol%3BAcc:MGI:1919012]	-	GO:0016021:integral component of membrane;	-	K17346
ENSMUSG00000001767	3844	195	3.40	204	3.58	244	4.07	156	3.08	213	3.59	215	3.24	180	3.28	189	2.98	174	3.41	222	3.50	215	3.56	176	3.21	241	3.79	231	3.55	199	3.48	237	3.35	215	3.28	217	3.87	2	145917479	145935014	-	Crnkl1	crooked neck pre-mRNA splicing factor 1 [Source:MGI Symbol%3BAcc:MGI:1914127]	GO:0006396:RNA processing;GO:0000245:spliceosomal complex assembly;	GO:0005622:intracellular;GO:0071013:catalytic step 2 spliceosome;	GO:0003723:RNA binding;	K12869
ENSMUSG00000001768	11271	755	4.49	514	3.08	582	3.31	516	3.48	700	4.02	771	3.96	861	5.35	1017	5.47	796	5.32	628	3.38	528	2.99	741	4.61	610	3.28	566	2.97	448	2.68	669	3.23	643	3.35	585	3.55	2	145675215	145887616	+	Rin2	Ras and Rab interactor 2 [Source:MGI Symbol%3BAcc:MGI:1921280]	GO:0007165:signal transduction;GO:0006897:endocytosis;GO:0007264:small GTPase mediated signal transduction;	GO:0005737:cytoplasm;	GO:0005096:GTPase activator activity;GO:0017112:Rab guanyl-nucleotide exchange factor activity;	-
ENSMUSG00000001773	3210	0	0.00	3	0.06	8	0.16	4	0.09	2	0.04	0	0.00	0	0.00	0	0.00	1	0.02	0	0.00	3	0.06	8	0.17	1	0.02	1	0.02	0	0.00	0	0.00	1	0.02	0	0.00	7	86718977	86775943	-	Folh1	folate hydrolase 1 [Source:MGI Symbol%3BAcc:MGI:1858193]	GO:0006760:folic acid-containing compound metabolic process;GO:0006508:proteolysis;	GO:0005737:cytoplasm;GO:0005887:integral component of plasma membrane;GO:0005634:nucleus;	GO:0046872:metal ion binding;GO:0004180:carboxypeptidase activity;GO:0016805:dipeptidase activity;GO:0008237:metallopeptidase activity;	K14592
ENSMUSG00000001774	7498	158	1.41	190	1.71	247	2.11	171	1.73	187	1.62	176	1.36	155	1.45	156	1.26	170	1.71	199	1.61	138	1.17	140	1.31	381	3.08	333	2.63	282	2.53	307	2.23	291	2.28	286	2.61	9	18292125	18317442	+	Chordc1	cysteine and histidine-rich domain (CHORD)-containing%2C zinc-binding protein 1 [Source:MGI Symbol%3BAcc:MGI:1914167]	GO:2000299:negative regulation of Rho-dependent protein serine/threonine kinase activity;GO:0080134:regulation of response to stress;GO:0010824:regulation of centrosome duplication;GO:0061077:chaperone-mediated protein folding;	-	GO:0008270:zinc ion binding;GO:0005509:calcium ion binding;GO:0051879:Hsp90 protein binding;	K16729
ENSMUSG00000001783	2615	1199	30.76	1392	35.89	1531	37.54	1183	34.35	1285	31.83	1503	33.29	1158	31.01	1431	33.15	997	28.71	1654	38.37	1431	34.88	1153	30.93	1210	28.01	1240	28.03	1083	27.87	1507	31.35	1177	26.40	1052	27.55	10	85938637	85957823	-	Rtcb	RNA 2'%2C3'-cyclic phosphate and 5'-OH ligase [Source:MGI Symbol%3BAcc:MGI:106379]	GO:0001890:placenta development;GO:0001701:in utero embryonic development;GO:0006388:tRNA splicing, via endonucleolytic cleavage and ligation;GO:0007160:cell-matrix adhesion;GO:0034446:substrate adhesion-dependent cell spreading;	GO:0072669:tRNA-splicing ligase complex;GO:0005737:cytoplasm;	GO:0017166:vinculin binding;GO:0003972:RNA ligase (ATP) activity;GO:0046872:metal ion binding;GO:0005524:ATP binding;	K14415
ENSMUSG00000001785	2942	275	6.27	309	7.08	347	7.56	223	5.75	317	6.98	301	5.93	279	6.64	314	6.46	260	6.66	380	7.84	331	7.17	279	6.65	269	5.53	268	5.39	203	4.64	247	4.57	201	4.01	184	4.28	10	85829494	85889096	+	Pwp1	PWP1 homolog%2C endonuclein [Source:MGI Symbol%3BAcc:MGI:1914735]	-	GO:0005634:nucleus;	-	K14791
ENSMUSG00000001786	6180	307	3.33	249	2.72	301	3.12	238	2.92	266	2.79	286	2.68	288	3.26	353	3.46	303	3.69	256	2.51	247	2.55	198	2.25	238	2.33	288	2.76	221	2.41	287	2.53	242	2.30	245	2.72	10	86021972	86051873	+	Fbxo7	F-box protein 7 [Source:MGI Symbol%3BAcc:MGI:1917004]	GO:0031647:regulation of protein stability;GO:0016567:protein ubiquitination;	GO:0005737:cytoplasm;GO:0005634:nucleus;GO:0043234:protein complex;	-	K10293
ENSMUSG00000001794	2477	3761	101.85	4154	113.08	4125	106.79	3801	116.51	4097	107.15	4891	114.35	3505	99.09	5222	127.69	3461	105.23	4520	110.70	4351	111.96	3934	111.42	5264	128.62	5800	138.43	4595	124.86	5887	129.29	5955	141.02	4879	134.90	7	30186936	30198811	-	Capns1	calpain%2C small subunit 1 [Source:MGI Symbol%3BAcc:MGI:88266]	GO:0006508:proteolysis;	GO:0005737:cytoplasm;GO:0005886:plasma membrane;	GO:0046982:protein heterodimerization activity;GO:0004198:calcium-dependent cysteine-type endopeptidase activity;GO:0005509:calcium ion binding;	K08583
ENSMUSG00000001802	4700	116	1.66	109	1.56	112	1.53	92	1.49	118	1.63	101	1.24	115	1.71	182	2.35	117	1.87	137	1.77	107	1.45	125	1.87	164	2.11	186	2.34	127	1.82	241	2.79	212	2.65	174	2.54	7	35200027	35215498	-	Lrp3	low density lipoprotein receptor-related protein 3 [Source:MGI Symbol%3BAcc:MGI:3584516]	GO:0006897:endocytosis;GO:0003333:amino acid transmembrane transport;GO:0042942:D-serine transport;GO:0042941:D-alanine transport;	GO:0016021:integral component of membrane;GO:0005905:coated pit;GO:0005887:integral component of plasma membrane;GO:0030425:dendrite;GO:0044425:membrane part;	GO:0005515:protein binding;GO:0015175:neutral amino acid transmembrane transporter activity;	K13782
ENSMUSG00000001804	3478	0	0.00	0	0.00	0	0.00	0	0.00	0	0.00	0	0.00	1	0.02	0	0.00	0	0.00	0	0.00	1	0.02	0	0.00	0	0.00	0	0.00	1	0.02	0	0.00	0	0.00	0	0.00	18	20436175	20471821	+	Dsg4	desmoglein 4 [Source:MGI Symbol%3BAcc:MGI:2661061]	GO:0007156:homophilic cell adhesion via plasma membrane adhesion molecules;GO:0030216:keratinocyte differentiation;GO:0030509:BMP signaling pathway;GO:0042640:anagen;	GO:0016021:integral component of membrane;GO:0030057:desmosome;GO:0005886:plasma membrane;	GO:0005509:calcium ion binding;	K07599
ENSMUSG00000001815	4191	0	0.00	0	0.00	0	0.00	0	0.00	0	0.00	0	0.00	0	0.00	0	0.00	0	0.00	0	0.00	0	0.00	0	0.00	0	0.00	0	0.00	0	0.00	0	0.00	0	0.00	0	0.00	2	74652991	74659557	-	Evx2	even-skipped homeobox 2 [Source:MGI Symbol%3BAcc:MGI:95462]	-	-	-	K09320
ENSMUSG00000001819	2483	0	0.00	0	0.00	0	0.00	4	0.12	0	0.00	0	0.00	0	0.00	0	0.00	0	0.00	1	0.02	0	0.00	0	0.00	0	0.00	0	0.00	0	0.00	0	0.00	0	0.00	0	0.00	2	74668310	74671599	+	Hoxd13	homeobox D13 [Source:MGI Symbol%3BAcc:MGI:96205]	GO:0001501:skeletal system development;GO:0042733:embryonic digit morphogenesis;GO:0042127:regulation of cell proliferation;GO:0060602:branch elongation of an epithelium;GO:0048619:embryonic hindgut morphogenesis;GO:0060527:prostate epithelial cord arborization involved in prostate glandular acinus morphogenesis;GO:0060571:morphogenesis of an epithelial fold;GO:0009952:anterior/posterior pattern …	GO:0005634:nucleus;	GO:0043565:sequence-specific DNA binding;GO:0003700:sequence-specific DNA binding transcription factor activity;GO:0003682:chromatin binding;	K09298
ENSMUSG00000001823	2534	0	0.00	0	0.00	0	0.00	0	0.00	0	0.00	0	0.00	0	0.00	0	0.00	0	0.00	0	0.00	0	0.00	0	0.00	0	0.00	0	0.00	0	0.00	0	0.00	0	0.00	0	0.00	2	74675013	74677705	+	Hoxd12	homeobox D12 [Source:MGI Symbol%3BAcc:MGI:96204]	GO:0006355:regulation of transcription, DNA-templated;GO:0001501:skeletal system development;GO:0042733:embryonic digit morphogenesis;GO:0007389:pattern specification process;	GO:0005667:transcription factor complex;	GO:0043565:sequence-specific DNA binding;GO:0005515:protein binding;GO:0003700:sequence-specific DNA binding transcription factor activity;	K09297
ENSMUSG00000001827	2297	2	0.06	0	0.00	1	0.03	0	0.00	0	0.00	0	0.00	0	0.00	0	0.00	0	0.00	0	0.00	2	0.06	0	0.00	3	0.08	0	0.00	1	0.03	3	0.07	1	0.03	1	0.03	7	101858331	101870788	-	Folr1	folate receptor 1 (adult) [Source:MGI Symbol%3BAcc:MGI:95568]	GO:0055085:transmembrane transport;GO:0046655:folic acid metabolic process;GO:0015884:folic acid transport;GO:0006620:posttranslational protein targeting to membrane;	GO:0005903:brush border;GO:0046658:anchored component of plasma membrane;	GO:0008517:folic acid transporter activity;GO:0005542:folic acid binding;GO:0004872:receptor activity;	K13649
ENSMUSG00000001829	9960	1047	7.05	1136	7.69	1205	7.76	892	6.80	1137	7.40	1360	7.91	929	6.53	1306	7.94	761	5.75	1255	7.64	1161	7.43	1015	7.15	1514	9.20	1489	8.84	1345	9.09	1834	10.02	1539	9.06	1327	9.12	7	101663633	101795506	+	Clpb	ClpB caseinolytic peptidase B [Source:MGI Symbol%3BAcc:MGI:1100517]	GO:0034605:cellular response to heat;	GO:0005739:mitochondrion;	GO:0005524:ATP binding;GO:0017111:nucleoside-triphosphatase activity;	K03695
ENSMUSG00000001833	11631	882	5.09	869	5.04	1024	5.65	620	4.05	834	4.65	783	3.90	664	4.00	646	3.36	703	4.55	971	5.06	872	4.78	634	3.82	1114	5.80	947	4.81	918	5.31	1172	5.48	1012	5.10	960	5.65	9	25252439	25308571	+	Sept7	septin 7 [Source:MGI Symbol%3BAcc:MGI:1335094]	GO:0051291:protein heterooligomerization;GO:0060271:cilium morphogenesis;GO:0051301:cell division;GO:0007067:mitotic nuclear division;GO:0016476:regulation of embryonic cell shape;GO:0090163:establishment of epithelial cell planar polarity;GO:0060031:mediolateral intercalation;	GO:0043679:axon terminus;GO:0000777:condensed chromosome kinetochore;GO:0005730:nucleolus;GO:0005819:spindle;GO:0032154:cleavage furrow;GO:0030496:midbody;GO:0001725:stress fiber;GO:0031105:septin complex;GO:0045202:synapse;GO:0016324:apical plasma membrane;GO:0005634:nucleus;GO:0005929:cilium;GO:0000776:kinetochore;GO:0016020:membrane;	GO:0005525:GTP binding;GO:0005515:protein binding;	K16944
ENSMUSG00000001844	2864	443	10.38	391	9.21	447	10.01	346	9.17	474	10.72	512	10.35	410	10.02	583	12.33	393	10.33	423	8.96	373	8.30	360	8.82	406	8.58	389	8.03	373	8.77	412	7.83	475	9.73	365	8.73	5	143316489	143329256	-	Zdhhc4	zinc finger%2C DHHC domain containing 4 [Source:MGI Symbol%3BAcc:MGI:1920131]	-	GO:0016021:integral component of membrane;	GO:0008270:zinc ion binding;GO:0016746:transferase activity, transferring acyl groups;	K18932
ENSMUSG00000001847	4496	3091	46.12	3119	46.78	3021	43.09	2805	47.37	3201	46.12	3985	51.33	3358	52.30	3237	43.61	3231	54.12	3437	46.38	2929	41.52	3051	47.61	1505	20.26	1682	22.12	1423	21.30	2006	24.27	2307	30.10	1751	26.67	5	143503634	143528036	-	Rac1	Rac family small GTPase 1 [Source:MGI Symbol%3BAcc:MGI:97845]	GO:0048011:neurotrophin TRK receptor signaling pathway;GO:0006954:inflammatory response;GO:0016032:viral process;GO:0030334:regulation of cell migration;GO:0030838:positive regulation of actin filament polymerization;GO:0023014:signal transduction by protein phosphorylation;GO:0048813:dendrite morphogenesis;GO:0006915:apoptotic process;GO:0048261:negative regulation of receptor-mediated endocytos…	GO:0019897:extrinsic component of plasma membrane;GO:0005802:trans-Golgi network;GO:0030027:lamellipodium;GO:0005829:cytosol;GO:0001891:phagocytic cup;GO:0000139:Golgi membrane;GO:0042470:melanosome;GO:0032587:ruffle membrane;GO:0016023:cytoplasmic membrane-bounded vesicle;	GO:0005525:GTP binding;GO:0004674:protein serine/threonine kinase activity;GO:0017137:Rab GTPase binding;GO:0005524:ATP binding;GO:0031996:thioesterase binding;GO:0030742:GTP-dependent protein binding;GO:0000155:phosphorelay sensor kinase activity;GO:0019901:protein kinase binding;GO:0003924:GTPase activity;	K04392
ENSMUSG00000001855	9659	572	3.97	422	2.95	396	2.63	387	3.04	545	3.66	578	3.47	610	4.42	689	4.32	635	4.95	542	3.40	546	3.60	483	3.51	361	2.26	456	2.79	318	2.22	465	2.62	460	2.79	284	2.01	2	31974436	32053975	+	Nup214	nucleoporin 214 [Source:MGI Symbol%3BAcc:MGI:1095411]	GO:0051726:regulation of cell cycle;GO:0006606:protein import into nucleus;GO:0006611:protein export from nucleus;GO:0006406:mRNA export from nucleus;	GO:0005643:nuclear pore;GO:0005634:nucleus;	GO:0005487:nucleocytoplasmic transporter activity;	K14317
ENSMUSG00000001864	4032	2	0.03	8	0.13	5	0.08	4	0.08	9	0.14	2	0.03	10	0.17	8	0.12	9	0.17	9	0.14	3	0.05	18	0.31	22	0.33	31	0.45	23	0.38	50	0.67	34	0.49	33	0.56	2	31950139	31973442	+	Aif1l	allograft inflammatory factor 1-like [Source:MGI Symbol%3BAcc:MGI:1919598]	-	GO:0042995:cell projection;GO:0005856:cytoskeleton;GO:0005737:cytoplasm;GO:0043234:protein complex;GO:0005886:plasma membrane;GO:0032587:ruffle membrane;GO:0005884:actin filament;GO:0005925:focal adhesion;	GO:0051015:actin filament binding;GO:0005509:calcium ion binding;	K18617
ENSMUSG00000001865	1517	8	0.35	2	0.09	5	0.21	6	0.30	12	0.51	2	0.08	4	0.18	4	0.16	4	0.20	14	0.56	8	0.34	11	0.51	8	0.32	5	0.19	7	0.31	7	0.25	11	0.43	3	0.14	3	20215620	20242181	-	Cpa3	carboxypeptidase A3%2C mast cell [Source:MGI Symbol%3BAcc:MGI:88479]	GO:0002002:regulation of angiotensin levels in blood;GO:0006508:proteolysis;	GO:0030133:transport vesicle;GO:0031410:cytoplasmic vesicle;	GO:0004181:metallocarboxypeptidase activity;GO:0008270:zinc ion binding;	K08780
ENSMUSG00000001870	10691	417	2.62	359	2.26	451	2.71	299	2.12	364	2.21	336	1.82	470	3.08	630	3.57	397	2.80	666	3.78	566	3.37	456	2.99	639	3.62	652	3.61	619	3.90	796	4.05	555	3.05	618	3.96	17	75005568	75392512	+	Ltbp1	latent transforming growth factor beta binding protein 1 [Source:MGI Symbol%3BAcc:MGI:109151]	GO:0007179:transforming growth factor beta receptor signaling pathway;	GO:0005578:proteinaceous extracellular matrix;	GO:0005509:calcium ion binding;GO:0019838:growth factor binding;	K19559
ENSMUSG00000001891	3069	1165	25.46	1160	25.49	1414	29.54	955	23.63	1261	26.62	1037	19.57	1133	25.85	1132	22.34	692	16.98	1864	36.85	1723	35.78	961	21.97	2453	48.38	2031	39.12	1832	40.18	2172	38.50	1859	35.53	1882	42.00	11	21321138	21371201	-	Ugp2	UDP-glucose pyrophosphorylase 2 [Source:MGI Symbol%3BAcc:MGI:2183447]	GO:0019255:glucose 1-phosphate metabolic process;GO:0006011:UDP-glucose metabolic process;	GO:0005737:cytoplasm;	GO:0046872:metal ion binding;GO:0005536:glucose binding;GO:0003983:UTP:glucose-1-phosphate uridylyltransferase activity;GO:0032557:pyrimidine ribonucleotide binding;	K00963
ENSMUSG00000001901	3549	0	0.00	4	0.08	2	0.04	2	0.04	1	0.02	1	0.02	1	0.02	0	0.00	0	0.00	0	0.00	1	0.02	4	0.08	4	0.07	2	0.03	3	0.06	1	0.02	4	0.07	1	0.02	11	106008124	106034549	+	Kcnh6	potassium voltage-gated channel%2C subfamily H (eag-related)%2C member 6 [Source:MGI Symbol%3BAcc:MGI:2684139]	GO:0051291:protein heterooligomerization;GO:0006355:regulation of transcription, DNA-templated;GO:0006813:potassium ion transport;	GO:0005887:integral component of plasma membrane;	GO:0004871:signal transducer activity;GO:0005242:inward rectifier potassium channel activity;	K04909
ENSMUSG00000001909	6306	1513	16.09	1166	12.47	1080	10.98	1095	13.18	1333	13.69	1453	13.34	1274	14.15	1341	12.88	1346	16.08	1090	10.49	1137	11.49	1207	13.43	853	8.19	880	8.25	734	7.83	892	7.70	954	8.87	687	7.46	8	84686307	84699808	+	Trmt1	tRNA methyltransferase 1 [Source:MGI Symbol%3BAcc:MGI:1289155]	GO:0008033:tRNA processing;GO:0032259:methylation;	GO:0005739:mitochondrion;	GO:0016783:sulfurtransferase activity;GO:0008270:zinc ion binding;GO:0005524:ATP binding;GO:0004809:tRNA (guanine-N2-)-methyltransferase activity;GO:0000049:tRNA binding;	K00555
ENSMUSG00000001910	4673	577	8.28	555	8.01	569	7.81	591	9.60	681	9.44	755	9.36	693	10.38	803	10.41	635	10.23	759	9.85	654	8.92	568	8.53	635	8.22	693	8.77	489	7.04	795	9.26	829	10.41	575	8.43	8	84670479	84687902	-	Nacc1	nucleus accumbens associated 1%2C BEN and BTB (POZ) domain containing [Source:MGI Symbol%3BAcc:MGI:1914080]	GO:0051260:protein homooligomerization;GO:0008284:positive regulation of cell proliferation;GO:0045892:negative regulation of transcription, DNA-templated;	GO:0016604:nuclear body;GO:0005737:cytoplasm;	GO:0005515:protein binding;	K10486
ENSMUSG00000001911	7351	324	2.96	346	3.17	393	3.43	316	3.26	378	3.33	427	3.36	528	5.03	521	4.29	337	3.45	622	5.13	564	4.89	371	3.54	1015	8.36	906	7.29	903	8.27	1412	10.45	1251	9.98	966	9.00	8	84699876	84800344	-	Nfix	nuclear factor I/X [Source:MGI Symbol%3BAcc:MGI:97311]	GO:0045944:positive regulation of transcription from RNA polymerase II promoter;GO:0006260:DNA replication;GO:0000122:negative regulation of transcription from RNA polymerase II promoter;GO:0021707:cerebellar granule cell differentiation;GO:0048708:astrocyte differentiation;GO:0021680:cerebellar Purkinje cell layer development;	GO:0005634:nucleus;	GO:0003677:DNA binding;GO:0003705:RNA polymerase II distal enhancer sequence-specific DNA binding transcription factor activity;GO:0005515:protein binding;GO:0003700:sequence-specific DNA binding transcription factor activity;	K09171
ENSMUSG00000001918	4173	1394	22.41	1353	21.86	1376	21.14	1255	22.83	1286	19.96	1591	22.08	984	16.51	1353	19.64	1460	26.35	1079	15.69	848	12.95	1011	17.00	667	9.67	852	12.07	764	12.32	648	8.45	1000	14.06	658	10.80	7	16781340	16798274	+	Slc1a5	solute carrier family 1 (neutral amino acid transporter)%2C member 5 [Source:MGI Symbol%3BAcc:MGI:105305]	GO:0006835:dicarboxylic acid transport;GO:0003333:amino acid transmembrane transport;GO:0015825:L-serine transport;GO:0006860:extracellular amino acid transport;	GO:0016021:integral component of membrane;	GO:0017153:sodium:dicarboxylate symporter activity;GO:0015194:L-serine transmembrane transporter activity;	K05616
ENSMUSG00000001924	4819	3513	48.90	3363	47.06	3580	47.64	2943	46.37	3367	45.26	3853	46.30	3166	46.01	4178	52.51	2764	43.20	4312	54.28	3674	48.59	3130	45.57	3675	46.16	3498	42.91	3103	43.34	4655	52.55	3512	42.75	3362	47.78	X	20658326	20683179	+	Uba1	ubiquitin-like modifier activating enzyme 1 [Source:MGI Symbol%3BAcc:MGI:98890]	GO:0016567:protein ubiquitination;GO:0006464:cellular protein modification process;	-	GO:0016874:ligase activity;GO:0008641:small protein activating enzyme activity;GO:0005524:ATP binding;	K03178
ENSMUSG00000001930	16064	452	1.89	417	1.75	512	2.04	461	2.18	484	1.95	586	2.11	610	2.66	1015	3.83	875	4.10	399	1.51	394	1.56	527	2.30	2086	7.86	1898	6.98	1418	5.94	1892	6.41	3049	11.13	1900	8.10	6	125546774	125686679	+	Vwf	Von Willebrand factor [Source:MGI Symbol%3BAcc:MGI:98941]	GO:0030168:platelet activation;GO:0001889:liver development;GO:0051260:protein homooligomerization;GO:0001890:placenta development;GO:0031589:cell-substrate adhesion;GO:0042246:tissue regeneration;	GO:0009897:external side of plasma membrane;GO:0033093:Weibel-Palade body;GO:0005578:proteinaceous extracellular matrix;GO:0005783:endoplasmic reticulum;	GO:0047485:protein N-terminus binding;GO:0051087:chaperone binding;GO:0001948:glycoprotein binding;GO:0002020:protease binding;GO:0019865:immunoglobulin binding;GO:0005518:collagen binding;GO:0005178:integrin binding;GO:0042803:protein homodimerization activity;	K03900
ENSMUSG00000001942	10497	60	0.38	52	0.33	71	0.43	35	0.25	55	0.34	62	0.34	59	0.39	66	0.38	40	0.29	83	0.48	77	0.47	35	0.23	138	0.80	176	0.99	150	0.96	183	0.95	158	0.88	174	1.14	9	37555698	37649655	+	Siae	sialic acid acetylesterase [Source:MGI Symbol%3BAcc:MGI:104803]	-	GO:0005764:lysosome;	GO:0001681:sialate O-acetylesterase activity;	K05970
ENSMUSG00000001943	1979	580	19.66	421	14.34	465	15.07	384	14.73	468	15.32	484	14.16	419	14.83	388	11.88	490	18.65	319	9.78	316	10.18	254	9.00	332	10.15	367	10.96	392	13.33	342	9.40	503	14.91	279	9.66	9	37539255	37544205	+	Vsig2	V-set and immunoglobulin domain containing 2 [Source:MGI Symbol%3BAcc:MGI:1928009]	-	GO:0005887:integral component of plasma membrane;	-	-
ENSMUSG00000001946	2867	3790	88.67	2902	68.25	3197	71.51	3259	86.30	3430	77.50	4023	81.26	3689	90.10	3736	78.93	3303	86.77	2732	57.81	2255	50.13	2634	64.45	1707	36.04	2367	48.81	1841	43.22	2307	43.78	2962	60.60	1646	39.32	9	37528078	37538319	+	Esam	endothelial cell-specific adhesion molecule [Source:MGI Symbol%3BAcc:MGI:1916774]	GO:0016338:calcium-independent cell-cell adhesion via plasma membrane cell-adhesion molecules;GO:0007156:homophilic cell adhesion via plasma membrane adhesion molecules;	GO:0016021:integral component of membrane;GO:0005923:bicellular tight junction;GO:0005886:plasma membrane;GO:0005912:adherens junction;	-	K06787
ENSMUSG00000001948	1061	55	3.48	34	2.16	39	2.36	38	2.72	35	2.14	39	2.13	33	2.18	47	2.68	32	2.27	59	3.37	30	1.80	36	2.38	56	3.19	57	3.18	53	3.36	42	2.15	49	2.71	42	2.71	9	37603290	37613722	-	Spa17	sperm autoantigenic protein 17 [Source:MGI Symbol%3BAcc:MGI:1333778]	GO:0001539:cilium or flagellum-dependent cell motility;GO:0007339:binding of sperm to zona pellucida;GO:0007165:signal transduction;	GO:0005737:cytoplasm;GO:0072372:primary cilium;GO:0031514:motile cilium;GO:0016020:membrane;	GO:0008603:cAMP-dependent protein kinase regulator activity;	-
ENSMUSG00000001962	2288	181	5.31	249	7.34	249	6.98	235	7.80	212	6.00	223	5.64	179	5.48	218	5.77	170	5.60	213	5.65	193	5.38	158	4.84	493	13.04	496	12.82	406	11.94	545	12.96	561	14.38	365	10.93	X	74313033	74320149	+	Fam50a	family with sequence similarity 50%2C member A [Source:MGI Symbol%3BAcc:MGI:1351626]	-	-	-	K13119
ENSMUSG00000001964	2517	369	9.83	391	10.47	371	9.45	399	12.04	396	10.19	431	9.92	325	9.04	445	10.71	332	9.93	487	11.74	443	11.22	327	9.11	471	11.33	428	10.05	418	11.18	539	11.65	528	12.31	438	11.92	X	74254687	74261548	+	Emd	emerin [Source:MGI Symbol%3BAcc:MGI:108117]	GO:0071363:cellular response to growth factor stimulus;GO:0035414:negative regulation of catenin import into nucleus;GO:0060828:regulation of canonical Wnt signaling pathway;GO:0031468:nuclear envelope reassembly;GO:0046827:positive regulation of protein export from nucleus;GO:0035914:skeletal muscle cell differentiation;GO:0048147:negative regulation of fibroblast proliferation;	GO:0005637:nuclear inner membrane;GO:0005652:nuclear lamina;GO:0005640:nuclear outer membrane;GO:0016021:integral component of membrane;GO:0005874:microtubule;GO:0005819:spindle;GO:0005783:endoplasmic reticulum;	GO:0003779:actin binding;GO:0048487:beta-tubulin binding;	K12569
ENSMUSG00000001983	1383	89	4.32	86	4.19	110	5.10	80	4.39	93	4.36	70	2.93	60	3.04	123	5.39	39	2.12	204	8.95	222	10.23	62	3.15	290	12.69	169	7.22	239	11.63	382	15.03	184	7.80	205	10.15	11	106066061	106073612	+	Taco1	translational activator of mitochondrially encoded cytochrome c oxidase I [Source:MGI Symbol%3BAcc:MGI:1917457]	GO:0006417:regulation of translation;	GO:0005739:mitochondrion;	-	K18189
ENSMUSG00000001985	8973	0	0.00	0	0.00	1	0.01	0	0.00	0	0.00	0	0.00	3	0.02	1	0.01	1	0.01	3	0.02	1	0.01	4	0.03	3	0.02	3	0.02	1	0.01	9	0.05	7	0.05	1	0.01	4	125490700	125714173	+	Grik3	glutamate receptor%2C ionotropic%2C kainate 3 [Source:MGI Symbol%3BAcc:MGI:95816]	GO:0007196:adenylate cyclase-inhibiting G-protein coupled glutamate receptor signaling pathway;GO:0006811:ion transport;GO:0035235:ionotropic glutamate receptor signaling pathway;GO:0042391:regulation of membrane potential;GO:0051967:negative regulation of synaptic transmission, glutamatergic;	GO:0032839:dendrite cytoplasm;GO:0030054:cell junction;GO:0043195:terminal bouton;GO:0045211:postsynaptic membrane;GO:0005887:integral component of plasma membrane;GO:0043204:perikaryon;	GO:0005234:extracellular-glutamate-gated ion channel activity;GO:0005515:protein binding;GO:0015277:kainate selective glutamate receptor activity;GO:0001640:adenylate cyclase inhibiting G-protein coupled glutamate receptor activity;	K05203
ENSMUSG00000001986	9859	12	0.08	11	0.08	12	0.08	6	0.05	6	0.04	10	0.06	5	0.04	12	0.07	4	0.03	7	0.04	6	0.04	12	0.09	19	0.12	13	0.08	22	0.15	33	0.18	22	0.13	18	0.13	X	41400854	41678601	+	Gria3	glutamate receptor%2C ionotropic%2C AMPA3 (alpha 3) [Source:MGI Symbol%3BAcc:MGI:95810]	GO:0006811:ion transport;GO:0035235:ionotropic glutamate receptor signaling pathway;GO:0001919:regulation of receptor recycling;GO:0006810:transport;GO:0007215:glutamate receptor signaling pathway;GO:0007268:synaptic transmission;	GO:0030054:cell junction;GO:0043083:synaptic cleft;GO:0043195:terminal bouton;GO:0032281:alpha-amino-3-hydroxy-5-methyl-4-isoxazolepropionic acid selective glutamate receptor complex;GO:0043198:dendritic shaft;GO:0045211:postsynaptic membrane;GO:0014069:postsynaptic density;GO:0032279:asymmetric synapse;GO:0043204:perikaryon;GO:0030666:endocytic vesicle membrane;GO:0016021:integral component of m…	GO:0005234:extracellular-glutamate-gated ion channel activity;GO:0004971:alpha-amino-3-hydroxy-5-methyl-4-isoxazole propionate selective glutamate receptor activity;GO:0030165:PDZ domain binding;GO:0004970:ionotropic glutamate receptor activity;	K05199
ENSMUSG00000001988	3009	6	0.13	8	0.18	0	0.00	5	0.13	5	0.11	4	0.08	7	0.16	5	0.10	5	0.13	1	0.02	6	0.13	1	0.02	13	0.26	8	0.16	6	0.13	25	0.45	13	0.25	15	0.34	7	16455721	16477728	-	Npas1	neuronal PAS domain protein 1 [Source:MGI Symbol%3BAcc:MGI:109205]	GO:0000122:negative regulation of transcription from RNA polymerase II promoter;GO:0007165:signal transduction;GO:0007610:behavior;	GO:0005634:nucleus;	GO:0004871:signal transducer activity;GO:0003677:DNA binding;GO:0046983:protein dimerization activity;	K09098
ENSMUSG00000001995	9617	686	4.78	510	3.58	494	3.29	457	3.61	597	4.02	773	4.65	521	3.79	587	3.70	546	4.28	599	3.78	534	3.54	563	4.11	895	5.63	865	5.32	652	4.56	1204	6.81	1046	6.38	730	5.20	8	125418063	125569808	-	Sipa1l2	signal-induced proliferation-associated 1 like 2 [Source:MGI Symbol%3BAcc:MGI:2676970]	GO:0051056:regulation of small GTPase mediated signal transduction;	-	GO:0005096:GTPase activator activity;	K17702
ENSMUSG00000001998	9810	221	1.51	226	1.55	295	1.93	185	1.43	194	1.28	220	1.30	212	1.51	198	1.22	195	1.50	206	1.27	194	1.26	195	1.39	208	1.28	211	1.27	187	1.28	209	1.16	217	1.30	192	1.34	2	127008717	127067909	+	Ap4e1	adaptor-related protein complex AP-4%2C epsilon 1 [Source:MGI Symbol%3BAcc:MGI:1336993]	GO:0016192:vesicle-mediated transport;GO:0006886:intracellular protein transport;	GO:0030117:membrane coat;GO:0005802:trans-Golgi network;GO:0030126:COPI vesicle coat;	GO:0005198:structural molecule activity;	K12400
ENSMUSG00000001999	2446	205	5.62	226	6.23	224	5.87	175	5.43	230	6.09	222	5.26	177	5.07	188	4.66	194	5.97	217	5.38	158	4.12	173	4.96	215	5.32	281	6.79	238	6.55	253	5.63	222	5.32	266	7.45	2	127070665	127097084	+	Blvra	biliverdin reductase A [Source:MGI Symbol%3BAcc:MGI:88170]	GO:0042167:heme catabolic process;GO:0055114:oxidation-reduction process;	GO:0005737:cytoplasm;	GO:0004074:biliverdin reductase activity;GO:0008270:zinc ion binding;GO:0000166:nucleotide binding;GO:0046872:metal ion binding;	K00214
ENSMUSG00000002006	3970	46	0.78	42	0.71	31	0.50	43	0.82	40	0.65	37	0.54	16	0.28	28	0.43	24	0.46	22	0.34	24	0.39	33	0.58	92	1.40	58	0.86	64	1.09	67	0.92	84	1.24	69	1.19	X	73793359	73824969	-	Pdzd4	PDZ domain containing 4 [Source:MGI Symbol%3BAcc:MGI:2443483]	-	GO:0005737:cytoplasm;	-	K15682
ENSMUSG00000002007	2784	250	6.02	202	4.89	161	3.71	194	5.29	212	4.93	235	4.89	233	5.86	407	8.85	218	5.90	302	6.58	300	6.87	231	5.82	967	21.02	860	18.26	949	22.94	933	18.23	1049	22.10	833	20.49	X	73774405	73778925	+	Srpk3	serine/arginine-rich protein specific kinase 3 [Source:MGI Symbol%3BAcc:MGI:1891338]	GO:0030154:cell differentiation;GO:0007519:skeletal muscle tissue development;GO:0006468:protein phosphorylation;	-	GO:0005524:ATP binding;GO:0004674:protein serine/threonine kinase activity;	K08832
ENSMUSG00000002010	2701	7060	175.33	7129	177.97	7930	188.27	6879	193.36	7448	178.64	9038	193.79	6406	166.08	9333	209.29	5115	142.62	8880	199.44	9016	212.76	7557	196.28	10469	234.59	10444	228.59	9599	239.20	11441	230.44	9821	213.29	9240	234.29	X	73778963	73786897	-	Idh3g	isocitrate dehydrogenase 3 (NAD+)%2C gamma [Source:MGI Symbol%3BAcc:MGI:1099463]	GO:0045926:negative regulation of growth;GO:0006103:2-oxoglutarate metabolic process;GO:0006734:NADH metabolic process;GO:0006099:tricarboxylic acid cycle;GO:0006102:isocitrate metabolic process;GO:0005975:carbohydrate metabolic process;	GO:0005962:mitochondrial isocitrate dehydrogenase complex (NAD+);GO:0005730:nucleolus;GO:0005739:mitochondrion;GO:0005759:mitochondrial matrix;	GO:0051287:NAD binding;GO:0004449:isocitrate dehydrogenase (NAD+) activity;GO:0005524:ATP binding;GO:0000287:magnesium ion binding;	K00030
ENSMUSG00000002012	1971	60	2.04	53	1.81	60	1.95	40	1.54	46	1.51	71	2.09	77	2.74	71	2.18	45	1.72	76	2.34	89	2.88	58	2.06	141	4.33	175	5.25	170	5.81	227	6.27	200	5.95	159	5.52	X	73655994	73660117	-	Pnck	pregnancy upregulated non-ubiquitously expressed CaM kinase [Source:MGI Symbol%3BAcc:MGI:1347357]	GO:0006468:protein phosphorylation;	GO:0005737:cytoplasm;GO:0005954:calcium- and calmodulin-dependent protein kinase complex;GO:0005634:nucleus;	GO:0004683:calmodulin-dependent protein kinase activity;GO:0005524:ATP binding;GO:0005516:calmodulin binding;	K08795
ENSMUSG00000002014	3096	892	19.33	1005	21.89	991	20.53	837	20.53	901	18.85	1084	20.28	728	16.47	1129	22.09	815	19.83	909	17.81	793	16.33	869	19.69	850	16.62	950	18.14	858	18.65	963	16.92	874	16.56	813	17.98	X	73787028	73790830	+	Ssr4	signal sequence receptor%2C delta [Source:MGI Symbol%3BAcc:MGI:1099464]	-	GO:0016021:integral component of membrane;GO:0005784:Sec61 translocon complex;GO:0005783:endoplasmic reticulum;GO:0005789:endoplasmic reticulum membrane;	-	K04571
ENSMUSG00000002015	1219	597	32.85	661	36.56	650	34.19	556	34.63	561	29.81	764	36.30	529	30.39	670	33.29	450	27.80	763	37.97	663	34.67	621	35.74	913	45.33	824	39.96	828	45.72	816	36.42	909	43.74	882	49.55	X	73686178	73716175	-	Bcap31	B cell receptor associated protein 31 [Source:MGI Symbol%3BAcc:MGI:1350933]	GO:0016192:vesicle-mediated transport;GO:0035584:calcium-mediated signaling using intracellular calcium source;GO:0051561:positive regulation of mitochondrial calcium ion concentration;GO:2001244:positive regulation of intrinsic apoptotic signaling pathway;GO:0043280:positive regulation of cysteine-type endopeptidase activity involved in apoptotic process;GO:0006955:immune response;GO:0007204:pos…	GO:0000139:Golgi membrane;GO:0005811:lipid particle;GO:0005783:endoplasmic reticulum;GO:0005887:integral component of plasma membrane;	-	K14009
ENSMUSG00000002017	3564	482	9.07	461	8.72	466	8.38	382	8.14	514	9.34	475	7.72	440	8.65	512	8.70	396	8.37	508	8.65	491	8.78	373	7.34	729	12.38	566	9.39	515	9.73	649	9.91	576	9.48	498	9.57	17	75537086	75551946	-	Fam98a	family with sequence similarity 98%2C member A [Source:MGI Symbol%3BAcc:MGI:1919972]	-	-	-	-
ENSMUSG00000002020	8184	48	0.39	41	0.34	24	0.19	39	0.36	35	0.28	36	0.25	93	0.80	72	0.53	65	0.60	42	0.31	48	0.37	48	0.41	62	0.46	56	0.40	78	0.64	128	0.85	105	0.75	78	0.65	12	84783212	84876532	-	Ltbp2	latent transforming growth factor beta binding protein 2 [Source:MGI Symbol%3BAcc:MGI:99502]	GO:0030502:negative regulation of bone mineralization;GO:0060349:bone morphogenesis;GO:0007179:transforming growth factor beta receptor signaling pathway;GO:0032331:negative regulation of chondrocyte differentiation;GO:0060430:lung saccule development;GO:0045780:positive regulation of bone resorption;	GO:0070062:extracellular exosome;GO:0005615:extracellular space;GO:0005578:proteinaceous extracellular matrix;	GO:0005509:calcium ion binding;GO:0019838:growth factor binding;GO:0008201:heparin binding;	K08023
ENSMUSG00000002028	16670	1156	4.65	1048	4.24	1100	4.23	852	3.88	1023	3.98	1243	4.32	840	3.53	1016	3.69	943	4.26	989	3.60	767	2.93	818	3.44	1483	5.38	1524	5.40	1343	5.42	1576	5.14	1829	6.44	1269	5.21	9	44803355	44881296	-	Kmt2a	lysine (K)-specific methyltransferase 2A [Source:MGI Symbol%3BAcc:MGI:96995]	GO:0051569:regulation of histone H3-K4 methylation;GO:0032411:positive regulation of transporter activity;GO:0006461:protein complex assembly;GO:0035162:embryonic hemopoiesis;GO:2001040:positive regulation of cellular response to drug;GO:0008285:negative regulation of cell proliferation;GO:0006306:DNA methylation;GO:0009952:anterior/posterior pattern specification;GO:0045944:positive regulation o…	GO:0071339:MLL1 complex;GO:0005634:nucleus;	GO:0008270:zinc ion binding;GO:0045322:unmethylated CpG binding;GO:0044212:transcription regulatory region DNA binding;GO:0042800:histone methyltransferase activity (H3-K4 specific);GO:0042803:protein homodimerization activity;GO:0003682:chromatin binding;GO:0070577:lysine-acetylated histone binding;GO:0005515:protein binding;GO:0003677:DNA binding;	K09186
ENSMUSG00000002031	6416	229	2.39	205	2.15	208	2.08	179	2.12	211	2.13	190	1.71	169	1.84	212	2.00	146	1.71	191	1.81	149	1.48	154	1.68	262	2.47	329	3.03	288	3.02	311	2.64	322	2.94	285	3.04	9	44767908	44793447	+	Ift46	intraflagellar transport 46 [Source:MGI Symbol%3BAcc:MGI:1923818]	GO:0031647:regulation of protein stability;GO:0042073:intraciliary transport;GO:0015031:protein transport;	GO:0043234:protein complex;GO:0031512:motile primary cilium;GO:0060170:ciliary membrane;GO:0005737:cytoplasm;	GO:0005515:protein binding;	K19682
ENSMUSG00000002032	3212	14	0.29	30	0.63	27	0.54	17	0.40	12	0.24	11	0.20	16	0.35	27	0.51	6	0.14	47	0.89	25	0.50	15	0.33	251	4.73	285	5.25	214	4.48	325	5.50	248	4.53	213	4.54	9	44793769	44799307	-	Tmem25	transmembrane protein 25 [Source:MGI Symbol%3BAcc:MGI:1918937]	-	GO:0005576:extracellular region;GO:0005886:plasma membrane;GO:0016021:integral component of membrane;	-	-
ENSMUSG00000002033	3269	0	0.00	2	0.04	3	0.06	1	0.02	1	0.02	5	0.09	4	0.09	1	0.02	1	0.02	0	0.00	0	0.00	1	0.02	5	0.09	3	0.05	2	0.04	1	0.02	5	0.09	1	0.02	9	44969572	44980431	-	Cd3g	CD3 antigen%2C gamma polypeptide [Source:MGI Symbol%3BAcc:MGI:88333]	GO:0042981:regulation of apoptotic process;GO:0007163:establishment or maintenance of cell polarity;GO:0007166:cell surface receptor signaling pathway;GO:0015031:protein transport;	GO:0042105:alpha-beta T cell receptor complex;GO:0016021:integral component of membrane;	GO:0004888:transmembrane signaling receptor activity;GO:0046982:protein heterodimerization activity;	K06452
ENSMUSG00000002043	1589	124	5.23	116	4.92	138	5.57	138	6.59	123	5.01	142	5.18	120	5.29	171	6.52	111	5.26	137	5.23	113	4.53	131	5.78	192	7.31	242	9.00	171	7.24	277	9.48	282	10.41	213	9.18	7	19508395	19516145	+	Trappc6a	trafficking protein particle complex 6A [Source:MGI Symbol%3BAcc:MGI:1914341]	GO:0016192:vesicle-mediated transport;GO:0006810:transport;	GO:0005783:endoplasmic reticulum;GO:0005794:Golgi apparatus;GO:0044444:cytoplasmic part;GO:0043231:intracellular membrane-bounded organelle;	-	-
ENSMUSG00000002052	7095	2052	19.40	1557	14.80	1646	14.88	1630	17.44	1725	15.75	2232	18.22	1867	18.43	1999	17.07	1869	19.84	1692	14.47	1638	14.71	1731	17.12	1034	8.82	1199	9.99	887	8.41	1328	10.18	1256	10.38	1013	9.78	11	78206746	78245987	-	Supt6	suppressor of Ty 6 [Source:MGI Symbol%3BAcc:MGI:107726]	GO:0006357:regulation of transcription from RNA polymerase II promoter;GO:0032784:regulation of DNA-templated transcription, elongation;GO:0019048:modulation by virus of host morphology or physiology;GO:0006338:chromatin remodeling;	GO:0005634:nucleus;	GO:0016788:hydrolase activity, acting on ester bonds;GO:0003723:RNA binding;GO:0003700:sequence-specific DNA binding transcription factor activity;	K11292
ENSMUSG00000002055	5624	17	0.20	36	0.43	23	0.26	39	0.53	16	0.18	44	0.45	20	0.25	26	0.28	23	0.31	12	0.13	21	0.24	20	0.25	15	0.16	15	0.16	14	0.17	15	0.15	44	0.46	2	0.02	11	78301529	78322457	+	Spag5	sperm associated antigen 5 [Source:MGI Symbol%3BAcc:MGI:1927470]	GO:0000070:mitotic sister chromatid segregation;GO:0051301:cell division;GO:0000090:mitotic anaphase;GO:0051988:regulation of attachment of spindle microtubules to kinetochore;GO:0007051:spindle organization;GO:0007059:chromosome segregation;GO:0007067:mitotic nuclear division;	GO:0072686:mitotic spindle;GO:0005730:nucleolus;GO:0005876:spindle microtubule;GO:0000776:kinetochore;GO:0035371:microtubule plus-end;GO:0005737:cytoplasm;GO:0005694:chromosome;	GO:0008017:microtubule binding;	K09228
ENSMUSG00000002057	3214	0	0.00	0	0.00	0	0.00	0	0.00	0	0.00	0	0.00	0	0.00	0	0.00	0	0.00	0	0.00	0	0.00	0	0.00	0	0.00	0	0.00	0	0.00	0	0.00	0	0.00	0	0.00	11	78357577	78386558	-	Foxn1	forkhead box N1 [Source:MGI Symbol%3BAcc:MGI:102949]	GO:0000122:negative regulation of transcription from RNA polymerase II promoter;GO:0033081:regulation of T cell differentiation in thymus;GO:0050673:epithelial cell proliferation;GO:0007389:pattern specification process;GO:0001942:hair follicle development;GO:0035878:nail development;GO:0051090:regulation of sequence-specific DNA binding transcription factor activity;GO:0009790:embryo development…	GO:0005667:transcription factor complex;	GO:0003705:RNA polymerase II distal enhancer sequence-specific DNA binding transcription factor activity;GO:0043565:sequence-specific DNA binding;GO:0003690:double-stranded DNA binding;GO:0008134:transcription factor binding;GO:0008301:DNA binding, bending;	K09407
ENSMUSG00000002058	2448	44	1.21	35	0.96	33	0.86	29	0.90	25	0.66	42	0.99	35	1.00	63	1.56	48	1.48	44	1.09	30	0.78	44	1.26	78	1.93	96	2.32	106	2.91	161	3.58	105	2.52	108	3.02	11	78343482	78349164	+	Unc119	unc-119 lipid binding chaperone [Source:MGI Symbol%3BAcc:MGI:1328357]	GO:0050896:response to stimulus;GO:0007601:visual perception;GO:0042953:lipoprotein transport;GO:0007268:synaptic transmission;GO:0007602:phototransduction;	GO:0005737:cytoplasm;GO:0005813:centrosome;GO:0005829:cytosol;	GO:0008289:lipid binding;GO:0005515:protein binding;	-
ENSMUSG00000002059	2385	285	8.02	287	8.11	295	7.93	285	9.07	231	6.27	322	7.82	258	7.58	365	9.27	295	9.32	398	10.12	279	7.46	246	7.24	212	5.38	197	4.88	199	5.62	256	5.84	267	6.57	162	4.65	11	78188430	78192193	+	Rab34	RAB34%2C member RAS oncogene family [Source:MGI Symbol%3BAcc:MGI:104606]	GO:0015031:protein transport;GO:0007264:small GTPase mediated signal transduction;GO:0090385:phagosome-lysosome fusion;	GO:0045335:phagocytic vesicle;GO:0005794:Golgi apparatus;GO:0001726:ruffle;GO:0005769:early endosome;GO:0030670:phagocytic vesicle membrane;	GO:0005525:GTP binding;GO:0003924:GTPase activity;	K07921
ENSMUSG00000002064	1515	758	33.56	750	33.38	830	35.13	734	36.78	787	33.65	760	29.05	559	25.84	721	28.83	435	21.62	865	34.64	730	30.71	648	30.01	1094	43.70	1064	41.52	960	42.65	1133	40.68	980	37.94	1035	46.79	11	78245746	78255496	+	Sdf2	stromal cell derived factor 2 [Source:MGI Symbol%3BAcc:MGI:108019]	-	GO:0016020:membrane;GO:0005576:extracellular region;	-	-
ENSMUSG00000002068	2662	13	0.33	24	0.61	22	0.53	23	0.66	30	0.73	19	0.41	29	0.76	31	0.71	24	0.68	37	0.84	46	1.10	27	0.71	14	0.32	21	0.47	19	0.48	29	0.59	12	0.26	23	0.59	7	38097984	38107534	-	Ccne1	cyclin E1 [Source:MGI Symbol%3BAcc:MGI:88316]	GO:0016055:Wnt signaling pathway;GO:0000079:regulation of cyclin-dependent protein serine/threonine kinase activity;GO:0051301:cell division;GO:0045597:positive regulation of cell differentiation;GO:0006270:DNA replication initiation;GO:0051597:response to methylmercury;GO:0051412:response to corticosterone;GO:0031100:organ regeneration;GO:0033197:response to vitamin E;GO:0045471:response to etha…	GO:0000307:cyclin-dependent protein kinase holoenzyme complex;GO:0005813:centrosome;GO:0005737:cytoplasm;GO:0005634:nucleus;GO:0005730:nucleolus;	GO:0032403:protein complex binding;GO:0016301:kinase activity;GO:0019901:protein kinase binding;GO:0016538:cyclin-dependent protein serine/threonine kinase regulator activity;	K06626
ENSMUSG00000002076	3589	23	0.43	22	0.41	15	0.27	39	0.83	24	0.43	33	0.53	33	0.64	35	0.59	15	0.31	25	0.42	31	0.55	32	0.63	11	0.19	4	0.07	16	0.30	6	0.09	15	0.25	4	0.08	17	31944769	32036349	-	Hsf2bp	heat shock transcription factor 2 binding protein [Source:MGI Symbol%3BAcc:MGI:1921627]	GO:0006950:response to stress;	GO:0005829:cytosol;	-	-
ENSMUSG00000002083	2124	108	3.41	56	1.78	74	2.23	64	2.29	68	2.07	87	2.37	68	2.24	75	2.14	56	1.99	77	2.20	32	0.96	68	2.25	103	2.93	138	3.84	87	2.76	129	3.30	180	4.97	110	3.55	7	16308393	16318205	+	Bbc3	BCL2 binding component 3 [Source:MGI Symbol%3BAcc:MGI:2181667]	GO:0048519:negative regulation of biological process;GO:0006874:cellular calcium ion homeostasis;GO:0032879:regulation of localization;GO:2001233:regulation of apoptotic signaling pathway;GO:0010822:positive regulation of mitochondrion organization;GO:0097193:intrinsic apoptotic signaling pathway;GO:0034976:response to endoplasmic reticulum stress;GO:0043065:positive regulation of apoptotic proce…	GO:0005739:mitochondrion;GO:0005740:mitochondrial envelope;	GO:0051400:BH domain binding;	K10132
ENSMUSG00000002100	4163	26548	427.76	25105	406.64	29123	448.60	24778	451.89	29989	466.68	31266	434.95	30870	519.27	45551	662.74	21593	390.64	35748	520.93	38815	594.27	30150	508.09	71495	1039.43	64190	911.55	62910	1017.11	92199	1204.84	72784	1025.57	58957	969.92	2	91118144	91136516	+	Mybpc3	myosin binding protein C%2C cardiac [Source:MGI Symbol%3BAcc:MGI:102844]	GO:0002027:regulation of heart rate;GO:0055010:ventricular cardiac muscle tissue morphogenesis;GO:0045214:sarcomere organization;GO:0031034:myosin filament assembly;GO:0007155:cell adhesion;GO:0060048:cardiac muscle contraction;	GO:0031672:A band;GO:0005863:striated muscle myosin thick filament;	GO:0008307:structural constituent of muscle;GO:0046872:metal ion binding;GO:0032036:myosin heavy chain binding;GO:0003779:actin binding;GO:0005200:structural constituent of cytoskeleton;	K12568
ENSMUSG00000002102	2607	3866	99.47	3996	103.36	4301	105.79	3600	104.84	4128	102.58	4669	103.72	3681	98.87	5181	120.37	3619	104.55	4624	107.60	4077	99.68	3993	107.45	4371	101.48	4589	104.06	4027	103.97	4742	98.95	4394	98.87	3976	104.45	2	91054009	91066369	+	Psmc3	proteasome (prosome%2C macropain) 26S subunit%2C ATPase 3 [Source:MGI Symbol%3BAcc:MGI:1098754]	GO:0000209:protein polyubiquitination;GO:0006521:regulation of cellular amino acid metabolic process;GO:0051437:positive regulation of ubiquitin-protein ligase activity involved in regulation of mitotic cell cycle transition;GO:0042981:regulation of apoptotic process;GO:0010467:gene expression;GO:0051436:negative regulation of ubiquitin-protein ligase activity involved in mitotic cell cycle;GO:00…	GO:0005654:nucleoplasm;GO:0022624:proteasome accessory complex;GO:0005829:cytosol;GO:0000932:cytoplasmic mRNA processing body;GO:0048471:perinuclear region of cytoplasm;GO:0005634:nucleus;	GO:0003714:transcription corepressor activity;GO:0005515:protein binding;GO:0017111:nucleoside-triphosphatase activity;GO:0003713:transcription coactivator activity;GO:0005524:ATP binding;	K03065
ENSMUSG00000002103	5186	344	4.45	357	4.64	328	4.06	284	4.16	338	4.22	268	2.99	234	3.16	334	3.90	308	4.47	426	4.98	270	3.32	230	3.11	378	4.41	415	4.73	274	3.56	365	3.83	366	4.14	374	4.94	2	91202885	91214098	+	Acp2	acid phosphatase 2%2C lysosomal [Source:MGI Symbol%3BAcc:MGI:87882]	GO:0048102:autophagic cell death;GO:0016311:dephosphorylation;GO:0001501:skeletal system development;GO:0010033:response to organic substance;GO:0007040:lysosome organization;	GO:0043005:neuron projection;GO:0005764:lysosome;GO:0016021:integral component of membrane;GO:0031410:cytoplasmic vesicle;	GO:0003993:acid phosphatase activity;GO:0004721:phosphoprotein phosphatase activity;GO:0001784:phosphotyrosine binding;	K14410
ENSMUSG00000002104	1802	59	2.20	71	2.66	58	2.06	47	1.98	93	3.34	67	2.15	94	3.65	117	3.93	45	1.88	83	2.79	98	3.47	74	2.88	292	9.81	308	10.10	269	10.05	368	11.11	323	10.51	257	9.77	2	91035620	91045729	+	Rapsn	receptor-associated protein of the synapse [Source:MGI Symbol%3BAcc:MGI:99422]	GO:0043525:positive regulation of neuron apoptotic process;GO:0007271:synaptic transmission, cholinergic;	GO:0030054:cell junction;GO:0005856:cytoskeleton;GO:0031594:neuromuscular junction;GO:0045211:postsynaptic membrane;GO:0005794:Golgi apparatus;GO:0005886:plasma membrane;	GO:0008270:zinc ion binding;GO:0035255:ionotropic glutamate receptor binding;GO:0033130:acetylcholine receptor binding;	-
ENSMUSG00000002105	4869	341	4.70	372	5.15	286	3.77	302	4.71	343	4.56	345	4.10	285	4.10	419	5.21	316	4.89	541	6.74	275	3.60	270	3.89	535	6.65	570	6.92	472	6.52	668	7.46	655	7.89	482	6.78	2	91061791	91070417	-	Slc39a13	solute carrier family 39 (metal ion transporter)%2C member 13 [Source:MGI Symbol%3BAcc:MGI:1915677]	GO:0006882:cellular zinc ion homeostasis;GO:0071577:zinc II ion transmembrane transport;GO:0061448:connective tissue development;	GO:0005794:Golgi apparatus;GO:0016021:integral component of membrane;GO:0048471:perinuclear region of cytoplasm;GO:0000139:Golgi membrane;	GO:0042803:protein homodimerization activity;GO:0005385:zinc ion transmembrane transporter activity;	K14719
ENSMUSG00000002107	25884	438	1.14	467	1.22	445	1.10	330	0.97	391	0.98	491	1.10	360	0.97	226	0.53	267	0.78	622	1.46	520	1.28	341	0.92	548	1.28	490	1.12	418	1.09	523	1.10	445	1.01	457	1.21	2	6539694	7509563	-	Celf2	CUGBP%2C Elav-like family member 2 [Source:MGI Symbol%3BAcc:MGI:1338822]	GO:0006376:mRNA splice site selection;GO:0006397:mRNA processing;GO:0008016:regulation of heart contraction;	GO:0005737:cytoplasm;GO:0005634:nucleus;GO:0044424:intracellular part;	GO:0003723:RNA binding;GO:0000166:nucleotide binding;GO:1901363:heterocyclic compound binding;GO:0097159:organic cyclic compound binding;	K13207
ENSMUSG00000002108	2515	244	6.51	302	8.10	270	6.88	211	6.37	213	5.49	246	5.66	172	4.79	277	6.67	147	4.40	316	7.62	207	5.25	166	4.63	427	10.28	509	11.96	426	11.40	549	11.88	540	12.59	421	11.46	2	91184061	91202834	-	Nr1h3	nuclear receptor subfamily 1%2C group H%2C member 3 [Source:MGI Symbol%3BAcc:MGI:1352462]	GO:0050728:negative regulation of inflammatory response;GO:0010870:positive regulation of receptor biosynthetic process;GO:0043277:apoptotic cell clearance;GO:0051006:positive regulation of lipoprotein lipase activity;GO:0034145:positive regulation of toll-like receptor 4 signaling pathway;GO:0010875:positive regulation of cholesterol efflux;GO:0090341:negative regulation of secretion of lysosoma…	GO:0000790:nuclear chromatin;GO:0005737:cytoplasm;GO:0005654:nucleoplasm;	GO:0004879:ligand-activated sequence-specific DNA binding RNA polymerase II transcription factor activity;GO:0003707:steroid hormone receptor activity;GO:0046965:retinoid X receptor binding;GO:0008270:zinc ion binding;GO:0046982:protein heterodimerization activity;GO:0032810:sterol response element binding;GO:0043565:sequence-specific DNA binding;GO:0015485:cholesterol binding;GO:0003713:transcri…	K08536
ENSMUSG00000002109	2736	43	1.05	45	1.11	49	1.15	47	1.30	44	1.04	43	0.91	24	0.61	43	0.95	28	0.77	34	0.75	27	0.63	22	0.56	137	3.03	218	4.71	157	3.86	192	3.82	178	3.82	181	4.53	2	91211572	91236982	-	Ddb2	damage specific DNA binding protein 2 [Source:MGI Symbol%3BAcc:MGI:1355314]	GO:0051865:protein autoubiquitination;GO:0000209:protein polyubiquitination;GO:0006290:pyrimidine dimer repair;GO:0009411:response to UV;	GO:0043234:protein complex;GO:0005634:nucleus;	GO:0004842:ubiquitin-protein transferase activity;GO:0003677:DNA binding;	K10140
ENSMUSG00000002111	2695	245	6.10	206	5.15	227	5.40	250	7.04	240	5.77	293	6.30	326	8.47	543	12.20	409	11.43	231	5.20	268	6.34	236	6.14	134	3.01	179	3.93	105	2.62	217	4.38	140	3.05	105	2.67	2	91082390	91115756	+	Spi1	spleen focus forming virus (SFFV) proviral integration oncogene [Source:MGI Symbol%3BAcc:MGI:98282]	GO:0030225:macrophage differentiation;GO:0060033:anatomical structure regression;GO:0090241:negative regulation of histone H4 acetylation;GO:0044027:hypermethylation of CpG island;GO:0001944:vasculature development;GO:0045892:negative regulation of transcription, DNA-templated;GO:0045646:regulation of erythrocyte differentiation;GO:0035019:somatic stem cell maintenance;GO:0002320:lymphoid progeni…	GO:0005667:transcription factor complex;GO:0000790:nuclear chromatin;	GO:0000980:RNA polymerase II distal enhancer sequence-specific DNA binding;GO:0001205:RNA polymerase II distal enhancer sequence-specific DNA binding transcription factor activity involved in positive regulation of transcription;GO:0001047:core promoter binding;GO:0051525:NFAT protein binding;GO:0001085:RNA polymerase II transcription factor binding;GO:0003723:RNA binding;	K09438
ENSMUSG00000002129	6147	396	4.32	308	3.38	339	3.54	330	4.08	422	4.45	388	3.66	353	4.02	477	4.70	361	4.42	414	4.09	315	3.27	303	3.46	514	5.06	563	5.41	386	4.23	670	5.93	613	5.85	460	5.13	11	4160350	4182541	+	Sf3a1	splicing factor 3a%2C subunit 1 [Source:MGI Symbol%3BAcc:MGI:1914715]	GO:0000398:mRNA splicing, via spliceosome;	GO:0005684:U2-type spliceosomal complex;GO:0071013:catalytic step 2 spliceosome;GO:0005730:nucleolus;	GO:0003723:RNA binding;	K12825
ENSMUSG00000002147	4402	647	9.86	688	10.54	780	11.36	665	11.47	741	10.91	778	10.24	490	7.79	590	8.12	534	9.14	813	11.20	587	8.50	539	8.59	1100	15.12	1234	16.57	899	13.75	1273	15.73	1340	17.86	942	14.66	10	127642986	127660957	+	Stat6	signal transducer and activator of transcription 6 [Source:MGI Symbol%3BAcc:MGI:103034]	GO:0060443:mammary gland morphogenesis;GO:0000122:negative regulation of transcription from RNA polymerase II promoter;GO:0033598:mammary gland epithelial cell proliferation;GO:0042127:regulation of cell proliferation;GO:0002296:T-helper 1 cell lineage commitment;GO:0002829:negative regulation of type 2 immune response;GO:0019221:cytokine-mediated signaling pathway;GO:0048295:positive regulation …	GO:0005737:cytoplasm;GO:0005730:nucleolus;GO:0000790:nuclear chromatin;	GO:0004871:signal transducer activity;GO:0000979:RNA polymerase II core promoter sequence-specific DNA binding;GO:0005509:calcium ion binding;GO:0042802:identical protein binding;GO:0003700:sequence-specific DNA binding transcription factor activity;	K11225
ENSMUSG00000002190	4025	0	0.00	0	0.00	0	0.00	0	0.00	0	0.00	2	0.03	0	0.00	0	0.00	0	0.00	0	0.00	0	0.00	0	0.00	0	0.00	2	0.03	0	0.00	4	0.05	4	0.06	1	0.02	8	83389867	83428552	+	Clgn	calmegin [Source:MGI Symbol%3BAcc:MGI:107472]	GO:0007126:meiotic nuclear division;GO:0006457:protein folding;GO:0007283:spermatogenesis;GO:0006461:protein complex assembly;GO:0007339:binding of sperm to zona pellucida;GO:0030154:cell differentiation;GO:0007275:multicellular organismal development;	GO:0016021:integral component of membrane;GO:0005635:nuclear envelope;GO:0005783:endoplasmic reticulum;	GO:0005509:calcium ion binding;GO:0051082:unfolded protein binding;	K09551
ENSMUSG00000002204	2660	29	0.73	12	0.30	19	0.46	28	0.80	48	1.17	33	0.72	11	0.29	27	0.61	40	1.13	32	0.73	20	0.48	19	0.50	5	0.11	14	0.31	7	0.18	8	0.16	10	0.22	6	0.15	7	44572380	44586862	+	Napsa	napsin A aspartic peptidase [Source:MGI Symbol%3BAcc:MGI:109365]	GO:0033619:membrane protein proteolysis;GO:0043129:surfactant homeostasis;	GO:0005615:extracellular space;GO:0005764:lysosome;GO:0097208:alveolar lamellar body;	GO:0005515:protein binding;GO:0004190:aspartic-type endopeptidase activity;	K08565
ENSMUSG00000002205	6744	438	4.36	502	5.02	498	4.74	402	4.53	491	4.72	552	4.74	298	3.09	364	3.27	267	2.98	419	3.77	358	3.38	311	3.24	404	3.63	397	3.48	343	3.42	507	4.09	449	3.91	379	3.85	7	44748413	44777515	+	Vrk3	vaccinia related kinase 3 [Source:MGI Symbol%3BAcc:MGI:2182465]	GO:0032516:positive regulation of phosphoprotein phosphatase activity;GO:0070373:negative regulation of ERK1 and ERK2 cascade;GO:0006468:protein phosphorylation;	GO:0005634:nucleus;	GO:0004672:protein kinase activity;GO:0005524:ATP binding;GO:0019903:protein phosphatase binding;	K08816
ENSMUSG00000002210	3702	469	8.50	392	7.14	378	6.55	408	8.37	461	8.07	520	8.13	409	7.74	431	7.05	487	9.91	382	6.26	310	5.34	317	6.01	340	5.56	346	5.53	286	5.20	375	5.51	359	5.69	255	4.72	7	24399619	24422778	+	Smg9	smg-9 homolog%2C nonsense mediated mRNA decay factor (C. elegans) [Source:MGI Symbol%3BAcc:MGI:1919247]	GO:0000184:nuclear-transcribed mRNA catabolic process, nonsense-mediated decay;GO:0010467:gene expression;	GO:0005622:intracellular;GO:0005829:cytosol;	GO:0042802:identical protein binding;	K18735
ENSMUSG00000002221	10271	332	2.17	333	2.19	311	1.94	299	2.21	330	2.08	342	1.93	261	1.78	440	2.59	297	2.18	369	2.18	323	2.00	281	1.92	477	2.81	525	3.02	472	3.09	552	2.92	556	3.18	415	2.77	5	27740080	27791691	-	Paxip1	PAX interacting (with transcription-activation domain) protein 1 [Source:MGI Symbol%3BAcc:MGI:1890430]	GO:0043542:endothelial cell migration;GO:0045830:positive regulation of isotype switching;GO:0031398:positive regulation of protein ubiquitination;GO:0060261:positive regulation of transcription initiation from RNA polymerase II promoter;GO:0051571:positive regulation of histone H3-K4 methylation;GO:0000416:positive regulation of histone H3-K36 methylation;GO:0060612:adipose tissue development;GO…	GO:0035097:histone methyltransferase complex;	GO:0005515:protein binding;	K14972;K09228
ENSMUSG00000002222	6783	843	8.34	723	7.19	969	9.16	598	6.69	661	6.31	828	7.07	737	7.61	751	6.71	617	6.85	1108	9.91	991	9.31	677	7.00	1005	8.97	907	7.91	909	9.02	1240	9.95	1132	9.79	1022	10.32	6	71388634	71440637	-	Rmnd5a	required for meiotic nuclear division 5 homolog A [Source:MGI Symbol%3BAcc:MGI:1915727]	-	-	-	-
ENSMUSG00000002227	5607	1015	12.14	535	6.43	645	7.38	490	6.63	753	8.70	947	9.78	936	11.69	1150	12.42	834	11.20	687	7.43	924	10.50	893	11.17	418	4.51	419	4.42	379	4.55	505	4.90	652	6.82	378	4.62	3	104794836	104818563	-	Mov10	Moloney leukemia virus 10 [Source:MGI Symbol%3BAcc:MGI:97054]	GO:0035279:mRNA cleavage involved in gene silencing by miRNA;	GO:0000932:cytoplasmic mRNA processing body;	GO:0003723:RNA binding;GO:0005524:ATP binding;GO:0004386:helicase activity;	K18422
ENSMUSG00000002228	1814	771	28.51	830	30.85	919	32.49	770	32.23	1210	43.21	1503	47.98	657	25.36	880	29.38	706	29.31	708	23.68	756	26.56	778	30.09	512	17.08	646	21.05	558	20.70	670	20.09	785	25.38	409	15.44	3	104781056	104786018	+	Ppm1j	protein phosphatase 1J [Source:MGI Symbol%3BAcc:MGI:1919137]	GO:0006470:protein dephosphorylation;	-	GO:0004722:protein serine/threonine phosphatase activity;GO:0005515:protein binding;	K17504
ENSMUSG00000002233	1618	3605	149.45	3519	146.65	3211	127.26	3046	142.93	3945	157.95	4647	166.33	3944	170.69	4182	156.55	3775	175.71	3305	123.92	3126	123.14	3566	154.62	942	35.24	1233	45.05	809	33.65	1172	39.41	1452	52.64	938	39.70	3	104788375	104794459	+	Rhoc	ras homolog family member C [Source:MGI Symbol%3BAcc:MGI:106028]	GO:0007411:axon guidance;GO:0043297:apical junction assembly;GO:0043123:positive regulation of I-kappaB kinase/NF-kappaB signaling;GO:0051056:regulation of small GTPase mediated signal transduction;	GO:0005829:cytosol;GO:0032154:cleavage furrow;GO:0005634:nucleus;GO:0005886:plasma membrane;	GO:0004871:signal transducer activity;GO:0005515:protein binding;GO:0005525:GTP binding;	K07857
ENSMUSG00000002240	1337	0	0.00	0	0.00	0	0.00	0	0.00	0	0.00	0	0.00	0	0.00	0	0.00	0	0.00	0	0.00	0	0.00	0	0.00	0	0.00	0	0.00	0	0.00	0	0.00	0	0.00	0	0.00	5	87825686	87846387	+	Prr27	proline rich 27 [Source:MGI Symbol%3BAcc:MGI:1921029]	-	-	-	-
ENSMUSG00000002249	6714	1403	14.02	1441	14.47	1564	14.94	1431	16.18	1641	15.83	1717	14.81	921	9.61	938	8.46	879	9.86	1005	9.08	1055	10.02	968	10.11	684	6.17	800	7.04	673	6.75	804	6.51	913	7.98	626	6.39	17	28331671	28350817	-	Tead3	TEA domain family member 3 [Source:MGI Symbol%3BAcc:MGI:109241]	GO:0045944:positive regulation of transcription from RNA polymerase II promoter;GO:0035329:hippo signaling;GO:0006355:regulation of transcription, DNA-templated;	GO:0005667:transcription factor complex;GO:0005634:nucleus;	GO:0003677:DNA binding;GO:0003700:sequence-specific DNA binding transcription factor activity;	K09448
ENSMUSG00000002250	7514	483	4.31	358	3.21	413	3.52	412	4.16	525	4.53	613	4.72	413	3.85	493	3.97	408	4.09	397	3.21	545	4.62	403	3.76	498	4.01	534	4.20	467	4.18	619	4.48	696	5.43	386	3.52	17	28232700	28301474	+	Ppard	peroxisome proliferator activator receptor delta [Source:MGI Symbol%3BAcc:MGI:101884]	GO:0043401:steroid hormone mediated signaling pathway;GO:0030522:intracellular receptor signaling pathway;GO:0006355:regulation of transcription, DNA-templated;GO:0048662:negative regulation of smooth muscle cell proliferation;GO:0032024:positive regulation of insulin secretion;GO:0050728:negative regulation of inflammatory response;GO:0008654:phospholipid biosynthetic process;GO:0042640:anagen;G…	GO:0005634:nucleus;	GO:0008270:zinc ion binding;GO:0043565:sequence-specific DNA binding;GO:0003707:steroid hormone receptor activity;GO:0004879:ligand-activated sequence-specific DNA binding RNA polymerase II transcription factor activity;GO:0070539:linoleic acid binding;GO:0016501:prostacyclin receptor activity;GO:0008144:drug binding;GO:0046965:retinoid X receptor binding;GO:0003713:transcription coactivator acti…	K04504
ENSMUSG00000002257	2672	52	1.31	31	0.78	28	0.67	35	0.99	33	0.80	36	0.78	32	0.84	51	1.16	51	1.44	47	1.07	21	0.50	24	0.63	68	1.54	55	1.22	64	1.61	95	1.93	87	1.91	48	1.23	17	28207778	28228608	+	Def6	differentially expressed in FDCP 6 [Source:MGI Symbol%3BAcc:MGI:1346328]	-	GO:0005737:cytoplasm;GO:0005634:nucleus;GO:0005886:plasma membrane;	GO:0005543:phospholipid binding;GO:0005515:protein binding;	-
ENSMUSG00000002265	13324	90	0.45	101	0.51	134	0.64	76	0.43	131	0.64	148	0.64	78	0.41	121	0.55	163	0.92	99	0.45	98	0.47	63	0.33	636	2.89	639	2.84	535	2.70	603	2.46	679	2.99	598	3.07	7	6703892	6730431	-	Peg3	paternally expressed 3 [Source:MGI Symbol%3BAcc:MGI:104748]	GO:0035264:multicellular organism growth;GO:0010468:regulation of gene expression;GO:0001701:in utero embryonic development;GO:0071514:genetic imprinting;	GO:0005622:intracellular;	GO:0005488:binding;	K09230
ENSMUSG00000002266	8086	3	0.02	8	0.07	1	0.01	2	0.02	2	0.02	2	0.01	3	0.03	1	0.01	3	0.03	1	0.01	5	0.04	2	0.02	73	0.55	49	0.36	51	0.42	43	0.29	37	0.27	33	0.28	7	6671269	6696450	-	Zim1	zinc finger%2C imprinted 1 [Source:MGI Symbol%3BAcc:MGI:1341879]	GO:0006355:regulation of transcription, DNA-templated;	GO:0005622:intracellular;	GO:0003676:nucleic acid binding;GO:0008270:zinc ion binding;	K09228
ENSMUSG00000002274	3771	65	1.16	71	1.27	70	1.19	47	0.95	69	1.19	72	1.11	71	1.32	118	1.90	33	0.66	91	1.46	94	1.59	67	1.25	143	2.30	97	1.52	101	1.80	146	2.11	153	2.38	135	2.45	17	25793221	25797136	-	Metrn	meteorin%2C glial cell differentiation regulator [Source:MGI Symbol%3BAcc:MGI:1917333]	GO:0050772:positive regulation of axonogenesis;GO:0010001:glial cell differentiation;	GO:0005615:extracellular space;	-	-
ENSMUSG00000002279	13589	318	1.57	283	1.40	232	1.09	236	1.32	268	1.28	304	1.30	269	1.39	363	1.62	224	1.24	334	1.49	280	1.31	288	1.49	447	1.99	447	1.94	419	2.08	536	2.15	493	2.13	426	2.15	17	25579085	25662826	+	Lmf1	lipase maturation factor 1 [Source:MGI Symbol%3BAcc:MGI:1923733]	GO:0051006:positive regulation of lipoprotein lipase activity;GO:0009306:protein secretion;GO:0033578:protein glycosylation in Golgi;GO:0090181:regulation of cholesterol metabolic process;GO:0051604:protein maturation;GO:0034382:chylomicron remnant clearance;GO:0006888:ER to Golgi vesicle-mediated transport;GO:0090207:regulation of triglyceride metabolic process;	GO:0016021:integral component of membrane;GO:0005789:endoplasmic reticulum membrane;	GO:0005515:protein binding;	-
ENSMUSG00000002280	6223	402	4.33	416	4.51	423	4.36	304	3.71	398	4.14	349	3.25	347	3.90	465	4.53	367	4.44	469	4.57	434	4.45	332	3.74	1013	9.85	952	9.04	809	8.75	1016	8.88	951	8.96	807	8.88	17	25773776	25783332	+	Narfl	nuclear prelamin A recognition factor-like [Source:MGI Symbol%3BAcc:MGI:1914813]	GO:0001666:response to hypoxia;GO:0016226:iron-sulfur cluster assembly;GO:0006355:regulation of transcription, DNA-templated;GO:0032364:oxygen homeostasis;	GO:0097361:CIA complex;	GO:0046872:metal ion binding;GO:0051539:4 iron, 4 sulfur cluster binding;	-
ENSMUSG00000002289	3541	5875	111.29	7313	139.26	6128	110.97	5529	118.55	8090	148.01	7816	127.83	7196	142.31	8438	144.33	5819	123.76	8386	143.67	7722	138.99	6033	119.53	442	7.55	237	3.96	134	2.55	271	4.16	247	4.09	236	4.56	17	33773750	33781830	-	Angptl4	angiopoietin-like 4 [Source:MGI Symbol%3BAcc:MGI:1888999]	GO:0001666:response to hypoxia;GO:0001525:angiogenesis;GO:0009267:cellular response to starvation;GO:0051260:protein homooligomerization;GO:0070328:triglyceride homeostasis;GO:0051005:negative regulation of lipoprotein lipase activity;GO:0030154:cell differentiation;GO:0045834:positive regulation of lipid metabolic process;GO:0043066:negative regulation of apoptotic process;	GO:0005615:extracellular space;GO:0005578:proteinaceous extracellular matrix;	GO:0004857:enzyme inhibitor activity;	K08767
ENSMUSG00000002297	8728	55	0.42	39	0.30	51	0.37	31	0.27	54	0.40	53	0.35	40	0.32	37	0.26	48	0.41	39	0.27	34	0.25	33	0.27	31	0.21	33	0.22	27	0.21	23	0.14	42	0.28	25	0.20	5	8396973	8422716	-	Dbf4	DBF4 zinc finger [Source:MGI Symbol%3BAcc:MGI:1351328]	GO:0006468:protein phosphorylation;GO:0007089:traversing start control point of mitotic cell cycle;GO:0006260:DNA replication;	GO:0005634:nucleus;	GO:0008270:zinc ion binding;GO:0003676:nucleic acid binding;GO:0004674:protein serine/threonine kinase activity;	K06629
ENSMUSG00000002307	3151	2511	53.45	1703	36.44	1859	37.83	1508	36.34	1868	38.41	2432	44.70	2176	48.36	1998	38.41	1945	46.49	1981	38.14	1560	31.55	1926	42.88	301	5.78	346	6.49	238	5.08	378	6.53	302	5.62	279	6.06	17	33909414	33915590	+	Daxx	Fas death domain-associated protein [Source:MGI Symbol%3BAcc:MGI:1197015]	GO:0031396:regulation of protein ubiquitination;GO:0030521:androgen receptor signaling pathway;GO:0045892:negative regulation of transcription, DNA-templated;GO:0000281:mitotic cytokinesis;	GO:0043005:neuron projection;GO:0016605:PML body;GO:0044297:cell body;GO:0005829:cytosol;GO:0000792:heterochromatin;GO:0005938:cell cortex;	GO:0002039:p53 binding;GO:0003714:transcription corepressor activity;GO:0047485:protein N-terminus binding;GO:0031625:ubiquitin protein ligase binding;GO:0003713:transcription coactivator activity;GO:0042803:protein homodimerization activity;GO:0008134:transcription factor binding;GO:0050681:androgen receptor binding;	K02308
ENSMUSG00000002308	2883	232	5.40	247	5.78	217	4.83	218	5.74	259	5.82	249	5.00	251	6.10	320	6.72	159	4.15	281	5.91	248	5.48	198	4.82	363	7.62	336	6.89	307	7.17	442	8.34	278	5.66	297	7.06	17	33843091	33849774	+	Cd320	CD320 antigen [Source:MGI Symbol%3BAcc:MGI:1860083]	-	GO:0016021:integral component of membrane;GO:0005886:plasma membrane;	GO:0031419:cobalamin binding;GO:0008083:growth factor activity;	K06734
ENSMUSG00000002319	4669	1184	17.01	1114	16.09	1015	13.94	975	15.85	1135	15.75	1486	18.43	1070	16.05	1293	16.77	1099	17.73	1022	13.28	957	13.06	1059	15.91	570	7.39	664	8.41	504	7.27	705	8.21	671	8.43	580	8.51	14	55625400	55635957	-	Ipo4	importin 4 [Source:MGI Symbol%3BAcc:MGI:1923001]	GO:0006886:intracellular protein transport;GO:0042254:ribosome biogenesis;GO:0006610:ribosomal protein import into nucleus;	GO:0005643:nuclear pore;GO:0005737:cytoplasm;	GO:0008565:protein transporter activity;GO:0005515:protein binding;	-
ENSMUSG00000002320	3880	428	7.40	432	7.51	405	6.69	362	7.08	401	6.70	498	7.43	359	6.48	504	7.87	342	6.64	495	7.74	363	5.96	342	6.18	504	7.86	467	7.12	388	6.73	607	8.51	558	8.44	425	7.50	14	55635965	55643806	-	Tm9sf1	transmembrane 9 superfamily member 1 [Source:MGI Symbol%3BAcc:MGI:1921390]	GO:0006914:autophagy;GO:0015031:protein transport;	GO:0016021:integral component of membrane;GO:0000421:autophagosome membrane;GO:0005765:lysosomal membrane;GO:0031410:cytoplasmic vesicle;GO:0005764:lysosome;	-	K17085
ENSMUSG00000002324	2935	0	0.00	0	0.00	1	0.02	2	0.05	3	0.07	4	0.08	2	0.05	6	0.12	2	0.05	1	0.02	3	0.07	2	0.05	8	0.16	3	0.06	4	0.09	12	0.22	11	0.22	3	0.07	14	55618037	55625395	+	Rec8	REC8 meiotic recombination protein [Source:MGI Symbol%3BAcc:MGI:1929645]	GO:0001556:oocyte maturation;GO:0007141:male meiosis I;GO:0007059:chromosome segregation;GO:0007286:spermatid development;GO:0007129:synapsis;	GO:0001673:male germ cell nucleus;GO:0034991:nuclear meiotic cohesin complex;GO:0000778:condensed nuclear chromosome kinetochore;GO:0000800:lateral element;	GO:0005515:protein binding;	K13054
ENSMUSG00000002325	5386	1786	22.24	1482	18.55	1776	21.14	1542	21.74	1752	21.07	1948	20.95	1504	19.55	1751	19.69	1446	20.22	1333	15.01	1496	17.70	1384	18.03	571	6.42	829	9.10	537	6.71	717	7.24	879	9.57	540	6.87	14	55603571	55610030	+	Irf9	interferon regulatory factor 9 [Source:MGI Symbol%3BAcc:MGI:107587]	GO:0006355:regulation of transcription, DNA-templated;GO:0045351:type I interferon biosynthetic process;	GO:0005634:nucleus;	GO:0000975:regulatory region DNA binding;GO:0005515:protein binding;GO:0003700:sequence-specific DNA binding transcription factor activity;	K04693
ENSMUSG00000002326	3925	64	1.09	50	0.86	64	1.05	50	0.97	61	1.01	63	0.93	44	0.79	59	0.91	43	0.83	82	1.27	54	0.88	53	0.95	121	1.87	115	1.73	109	1.87	149	2.07	119	1.78	124	2.16	14	55671941	55679200	+	Gmpr2	guanosine monophosphate reductase 2 [Source:MGI Symbol%3BAcc:MGI:1917903]	GO:0055114:oxidation-reduction process;GO:0030224:monocyte differentiation;GO:0046038:GMP catabolic process;	-	GO:0046872:metal ion binding;GO:0003920:GMP reductase activity;	K00364
ENSMUSG00000002329	2032	491	16.21	543	18.02	494	15.59	437	16.33	444	14.16	594	16.93	490	16.89	684	20.39	382	14.16	569	16.99	489	15.34	432	14.91	992	29.55	1098	31.94	1043	34.55	1107	29.64	962	27.77	851	28.68	14	55657879	55660508	-	Mdp1	magnesium-dependent phosphatase 1 [Source:MGI Symbol%3BAcc:MGI:1915131]	GO:0016311:dephosphorylation;GO:0030389:fructosamine metabolic process;	-	GO:0004725:protein tyrosine phosphatase activity;GO:0046872:metal ion binding;GO:0004721:phosphoprotein phosphatase activity;	K17619
ENSMUSG00000002332	2760	223	5.42	236	5.77	274	6.37	217	5.97	275	6.45	249	5.22	195	4.95	384	8.43	119	3.25	327	7.19	312	7.21	221	5.62	565	12.39	557	11.93	468	11.41	727	14.33	568	12.07	513	12.73	14	55739020	55745690	-	Dhrs1	dehydrogenase/reductase (SDR family) member 1 [Source:MGI Symbol%3BAcc:MGI:1196314]	GO:0055114:oxidation-reduction process;	GO:0005743:mitochondrial inner membrane;GO:0005783:endoplasmic reticulum;	GO:0016491:oxidoreductase activity;GO:0000166:nucleotide binding;	K11163
ENSMUSG00000002341	7195	0	0.00	0	0.00	0	0.00	0	0.00	0	0.00	0	0.00	0	0.00	0	0.00	0	0.00	0	0.00	0	0.00	0	0.00	0	0.00	0	0.00	0	0.00	0	0.00	0	0.00	0	0.00	8	70093085	70120873	-	Ncan	neurocan [Source:MGI Symbol%3BAcc:MGI:104694]	GO:0051823:regulation of synapse structural plasticity;GO:0007155:cell adhesion;	GO:0005886:plasma membrane;GO:0005576:extracellular region;	GO:0005540:hyaluronic acid binding;GO:0030246:carbohydrate binding;GO:0005509:calcium ion binding;	K06794
ENSMUSG00000002342	3673	731	13.35	757	13.90	892	15.57	690	14.26	830	14.64	860	13.56	757	14.43	1121	18.49	558	11.44	1078	17.80	1078	18.71	728	13.90	1054	17.37	1083	17.43	961	17.61	1305	19.33	1065	17.01	1028	19.17	8	70172356	70183681	+	Tmem161a	transmembrane protein 161A [Source:MGI Symbol%3BAcc:MGI:2384577]	GO:0045739:positive regulation of DNA repair;GO:0034599:cellular response to oxidative stress;GO:0034644:cellular response to UV;GO:0032526:response to retinoic acid;GO:0043066:negative regulation of apoptotic process;GO:0033554:cellular response to stress;GO:0042221:response to chemical;GO:0050794:regulation of cellular process;	GO:0016020:membrane;GO:0016021:integral component of membrane;	-	-
ENSMUSG00000002343	3262	160	3.29	200	4.13	155	3.05	181	4.21	188	3.73	167	2.96	100	2.15	158	2.93	109	2.52	175	3.25	138	2.70	138	2.97	203	3.77	182	3.30	188	3.88	230	3.84	210	3.78	172	3.61	8	70220172	70234466	-	Armc6	armadillo repeat containing 6 [Source:MGI Symbol%3BAcc:MGI:1924063]	-	-	-	-
ENSMUSG00000002345	1468	126	5.76	161	7.40	146	6.38	110	5.69	175	7.72	161	6.35	112	5.34	161	6.64	101	5.18	173	7.15	170	7.38	123	5.88	231	9.52	262	10.55	225	10.32	258	9.56	250	9.99	192	8.96	8	70139499	70147319	+	Borcs8	BLOC-1 related complex subunit 8 [Source:MGI Symbol%3BAcc:MGI:1919618]	GO:0007507:heart development;	-	-	-
ENSMUSG00000002346	5996	152	1.70	173	1.95	195	2.09	110	1.39	151	1.63	154	1.49	130	1.52	222	2.24	115	1.44	279	2.82	244	2.59	157	1.84	1456	14.70	1245	12.28	1294	14.53	1533	13.91	1278	12.50	1015	11.59	8	70184340	70212305	-	Slc25a42	solute carrier family 25%2C member 42 [Source:MGI Symbol%3BAcc:MGI:1920345]	GO:0035349:coenzyme A transmembrane transport;GO:0015867:ATP transport;GO:0015866:ADP transport;GO:0080121:AMP transport;	GO:0016021:integral component of membrane;GO:0005743:mitochondrial inner membrane;	GO:0080122:AMP transmembrane transporter activity;GO:0015217:ADP transmembrane transporter activity;GO:0043262:adenosine-diphosphatase activity;GO:0015228:coenzyme A transmembrane transporter activity;GO:0005347:ATP transmembrane transporter activity;	K15085
ENSMUSG00000002365	3617	457	8.48	490	9.13	517	9.17	489	10.26	519	9.30	648	10.38	469	9.08	578	9.68	465	9.68	578	9.69	471	8.30	451	8.75	605	10.12	625	10.22	514	9.56	739	11.11	664	10.77	605	11.46	17	5841329	5931954	+	Snx9	sorting nexin 9 [Source:MGI Symbol%3BAcc:MGI:1913866]	GO:0006898:receptor-mediated endocytosis;GO:0060988:lipid tube assembly;GO:0006886:intracellular protein transport;GO:0007154:cell communication;GO:0043547:positive regulation of GTPase activity;GO:0032461:positive regulation of protein oligomerization;	GO:0005802:trans-Golgi network;GO:0030659:cytoplasmic vesicle membrane;GO:0031234:extrinsic component of cytoplasmic side of plasma membrane;GO:0005794:Golgi apparatus;GO:0042995:cell projection;	GO:0005545:1-phosphatidylinositol binding;GO:0031625:ubiquitin protein ligase binding;GO:0042803:protein homodimerization activity;	K17923
ENSMUSG00000002372	6960	1199	11.56	1137	11.02	1174	10.82	1120	12.22	1311	12.20	1533	12.76	1388	13.97	1625	14.14	1235	13.36	1275	11.11	1064	9.74	1124	11.33	969	8.43	1182	10.04	893	8.64	1248	9.75	1265	10.66	869	8.55	17	56673294	56711764	+	Ranbp3	RAN binding protein 3 [Source:MGI Symbol%3BAcc:MGI:1919060]	GO:0015031:protein transport;GO:0046907:intracellular transport;GO:0006810:transport;	GO:0005737:cytoplasm;GO:0005634:nucleus;GO:0044424:intracellular part;	GO:0070412:R-SMAD binding;	K15304
ENSMUSG00000002379	1092	6717	412.60	6846	422.73	6294	369.60	6285	436.98	7471	443.22	8731	463.04	6393	409.96	8950	496.43	6054	417.53	6442	357.87	6483	378.39	7212	463.33	8707	482.58	9293	503.10	8086	498.38	8169	406.96	8637	463.95	7408	464.61	17	56717767	56722141	+	Ndufa11	NADH:ubiquinone oxidoreductase subunit A11 [Source:MGI Symbol%3BAcc:MGI:1917125]	GO:0006810:transport;GO:0022900:electron transport chain;	GO:0005747:mitochondrial respiratory chain complex I;GO:0016021:integral component of membrane;	-	K03956
ENSMUSG00000002384	3880	0	0.00	1	0.02	0	0.00	2	0.04	0	0.00	3	0.04	1	0.02	1	0.02	1	0.02	2	0.03	0	0.00	0	0.00	0	0.00	1	0.02	0	0.00	3	0.04	1	0.02	0	0.00	4	123105165	123132099	+	Bmp8b	bone morphogenetic protein 8b [Source:MGI Symbol%3BAcc:MGI:107335]	GO:0007283:spermatogenesis;GO:0030154:cell differentiation;GO:0001503:ossification;GO:0040007:growth;GO:0051216:cartilage development;GO:0007179:transforming growth factor beta receptor signaling pathway;	GO:0005615:extracellular space;	GO:0008083:growth factor activity;GO:0005125:cytokine activity;	K16622
ENSMUSG00000002393	2983	242	5.44	257	5.81	270	5.80	211	5.37	252	5.47	282	5.47	308	7.23	392	7.96	172	4.34	282	5.73	311	6.65	230	5.41	638	12.94	742	14.71	588	13.27	933	17.02	819	16.11	652	14.97	8	71374123	71381960	-	Nr2f6	nuclear receptor subfamily 2%2C group F%2C member 6 [Source:MGI Symbol%3BAcc:MGI:1352453]	GO:0048666:neuron development;GO:0000122:negative regulation of transcription from RNA polymerase II promoter;GO:0050965:detection of temperature stimulus involved in sensory perception of pain;GO:0043401:steroid hormone mediated signaling pathway;GO:0043153:entrainment of circadian clock by photoperiod;GO:0006367:transcription initiation from RNA polymerase II promoter;GO:0030522:intracellular r…	GO:0005634:nucleus;GO:0005654:nucleoplasm;	GO:0005515:protein binding;GO:0008270:zinc ion binding;GO:0003707:steroid hormone receptor activity;GO:0004879:ligand-activated sequence-specific DNA binding RNA polymerase II transcription factor activity;GO:0043565:sequence-specific DNA binding;GO:0003700:sequence-specific DNA binding transcription factor activity;GO:0004887:thyroid hormone receptor activity;	K08549
ENSMUSG00000002395	2203	1126	34.28	1146	35.08	1297	37.75	1146	39.50	1172	34.46	1295	34.04	968	30.77	1296	35.63	934	31.93	1128	31.06	1049	30.35	1076	34.27	1717	47.17	1820	48.84	1451	44.33	1439	35.53	1547	41.19	1412	43.90	8	71366848	71369732	+	Use1	unconventional SNARE in the ER 1 homolog (S. cerevisiae) [Source:MGI Symbol%3BAcc:MGI:1914273]	GO:0060628:regulation of ER to Golgi vesicle-mediated transport;GO:0071786:endoplasmic reticulum tubular network organization;GO:0015031:protein transport;	GO:0016021:integral component of membrane;GO:0005783:endoplasmic reticulum;	-	K08507
ENSMUSG00000002396	7133	197	1.85	234	2.21	248	2.23	175	1.86	235	2.13	261	2.12	194	1.90	226	1.92	181	1.91	257	2.19	167	1.49	166	1.63	472	4.00	473	3.92	386	3.64	521	3.97	597	4.91	375	3.60	8	71371298	71379361	+	Ocel1	occludin/ELL domain containing 1 [Source:MGI Symbol%3BAcc:MGI:1924340]	GO:0048666:neuron development;GO:0000122:negative regulation of transcription from RNA polymerase II promoter;GO:0050965:detection of temperature stimulus involved in sensory perception of pain;GO:0043153:entrainment of circadian clock by photoperiod;	GO:0005634:nucleus;	GO:0005515:protein binding;GO:0038023:signaling receptor activity;GO:0046872:metal ion binding;GO:0043565:sequence-specific DNA binding;GO:0003700:sequence-specific DNA binding transcription factor activity;	K08549
ENSMUSG00000002409	2695	70	1.74	99	2.48	73	1.74	86	2.42	84	2.02	82	1.76	96	2.49	151	3.39	92	2.57	115	2.59	98	2.32	94	2.45	275	6.18	254	5.57	198	4.94	391	7.89	351	7.64	204	5.18	7	28179469	28187294	+	Dyrk1b	dual-specificity tyrosine-(Y)-phosphorylation regulated kinase 1b [Source:MGI Symbol%3BAcc:MGI:1330302]	GO:0006468:protein phosphorylation;GO:0007520:myoblast fusion;GO:0045893:positive regulation of transcription, DNA-templated;	-	GO:0004672:protein kinase activity;GO:0000166:nucleotide binding;GO:0003713:transcription coactivator activity;	K08825
ENSMUSG00000002413	13862	441	2.13	408	1.98	422	1.95	327	1.79	337	1.57	413	1.73	339	1.71	320	1.40	342	1.86	406	1.78	431	1.98	347	1.76	396	1.73	363	1.55	338	1.64	418	1.64	419	1.77	317	1.57	6	39603237	39725463	-	Braf	Braf transforming gene [Source:MGI Symbol%3BAcc:MGI:88190]	GO:0071277:cellular response to calcium ion;GO:0051291:protein heterooligomerization;GO:0010628:positive regulation of gene expression;GO:0070374:positive regulation of ERK1 and ERK2 cascade;GO:0033138:positive regulation of peptidyl-serine phosphorylation;GO:0043434:response to peptide hormone;GO:0051591:response to cAMP;GO:0043524:negative regulation of neuron apoptotic process;GO:0070849:respo…	GO:0043005:neuron projection;GO:0005737:cytoplasm;GO:0005886:plasma membrane;GO:0005634:nucleus;	GO:0031434:mitogen-activated protein kinase kinase binding;GO:0005509:calcium ion binding;GO:0046982:protein heterodimerization activity;GO:0004709:MAP kinase kinase kinase activity;GO:0005524:ATP binding;	K04365
ENSMUSG00000002416	5628	3968	47.29	4225	50.62	3586	40.86	3535	47.69	3885	44.72	4900	50.42	3352	41.71	4054	43.63	3846	51.47	3217	34.68	2826	32.00	3776	47.07	4137	44.49	5367	56.38	4491	53.71	4262	41.20	4830	50.34	4396	53.49	6	39592574	39603382	+	Ndufb2	NADH:ubiquinone oxidoreductase subunit B2 [Source:MGI Symbol%3BAcc:MGI:1915448]	GO:0006810:transport;GO:0022900:electron transport chain;	GO:0005747:mitochondrial respiratory chain complex I;	-	K03958
ENSMUSG00000002428	5931	253	2.86	163	1.85	240	2.59	162	2.07	209	2.28	186	1.82	174	2.05	162	1.65	220	2.79	214	2.19	168	1.81	153	1.81	337	3.44	329	3.28	301	3.42	314	2.88	345	3.41	285	3.29	3	20057811	20118490	+	Hltf	helicase-like transcription factor [Source:MGI Symbol%3BAcc:MGI:1196437]	GO:0006357:regulation of transcription from RNA polymerase II promoter;GO:0016568:chromatin modification;	GO:0005634:nucleus;	GO:0008270:zinc ion binding;GO:0016874:ligase activity;GO:0004386:helicase activity;GO:0003677:DNA binding;GO:0016887:ATPase activity;GO:0005524:ATP binding;	K15711
ENSMUSG00000002455	3859	531	9.23	581	10.15	677	11.25	594	11.69	609	10.22	694	10.41	523	9.49	721	11.32	412	8.04	727	11.43	662	10.93	501	9.11	854	13.39	787	12.06	728	12.70	1143	16.11	897	13.63	799	14.18	2	181591868	181655660	+	Prpf6	pre-mRNA splicing factor 6 [Source:MGI Symbol%3BAcc:MGI:1922946]	GO:0045944:positive regulation of transcription from RNA polymerase II promoter;GO:0006403:RNA localization;GO:0000244:spliceosomal tri-snRNP complex assembly;	GO:0016607:nuclear speck;GO:0071001:U4/U6 snRNP;GO:0005682:U5 snRNP;GO:0046540:U4/U6 x U5 tri-snRNP complex;GO:0071013:catalytic step 2 spliceosome;	GO:0003723:RNA binding;GO:0050681:androgen receptor binding;GO:0043021:ribonucleoprotein complex binding;GO:0003713:transcription coactivator activity;	K12855
ENSMUSG00000002458	2230	80	2.41	99	2.99	106	3.05	123	4.19	101	2.93	105	2.73	65	2.04	97	2.63	82	2.77	69	1.88	65	1.86	42	1.32	108	2.93	117	3.10	96	2.90	176	4.29	164	4.31	105	3.22	2	181688419	181693977	-	Rgs19	regulator of G-protein signaling 19 [Source:MGI Symbol%3BAcc:MGI:1915153]	GO:0043547:positive regulation of GTPase activity;GO:0038032:termination of G-protein coupled receptor signaling pathway;GO:0009968:negative regulation of signal transduction;GO:0008277:regulation of G-protein coupled receptor protein signaling pathway;GO:0007264:small GTPase mediated signal transduction;GO:0006914:autophagy;	GO:0000139:Golgi membrane;GO:0044445:cytosolic part;GO:0005903:brush border;GO:0030136:clathrin-coated vesicle;GO:0005886:plasma membrane;GO:0005834:heterotrimeric G-protein complex;GO:0005794:Golgi apparatus;	GO:0001965:G-protein alpha-subunit binding;GO:0005096:GTPase activator activity;	K16449
ENSMUSG00000002459	4239	1	0.02	1	0.02	1	0.02	0	0.00	0	0.00	4	0.05	2	0.03	4	0.06	1	0.02	0	0.00	1	0.02	0	0.00	0	0.00	0	0.00	1	0.02	1	0.01	0	0.00	1	0.02	1	4909576	5070285	-	Rgs20	regulator of G-protein signaling 20 [Source:MGI Symbol%3BAcc:MGI:1929866]	GO:0038032:termination of G-protein coupled receptor signaling pathway;GO:0043547:positive regulation of GTPase activity;	GO:0005794:Golgi apparatus;GO:0005634:nucleus;GO:0005886:plasma membrane;	GO:0005096:GTPase activator activity;	K16449
ENSMUSG00000002475	2334	12	0.34	5	0.14	10	0.27	12	0.39	17	0.47	8	0.20	17	0.51	20	0.52	12	0.39	17	0.44	18	0.49	8	0.24	44	1.14	43	1.09	34	0.98	49	1.14	40	1.01	39	1.14	18	10642092	10706771	-	Abhd3	abhydrolase domain containing 3 [Source:MGI Symbol%3BAcc:MGI:2147183]	-	GO:0016021:integral component of membrane;	-	K13696
ENSMUSG00000002477	2052	375	12.26	382	12.55	295	9.22	287	10.62	354	11.18	414	11.68	399	13.62	357	10.54	352	12.92	302	8.93	353	10.96	366	12.51	199	5.87	199	5.73	170	5.58	221	5.86	212	6.06	193	6.44	18	10617775	10642079	+	Snrpd1	small nuclear ribonucleoprotein D1 [Source:MGI Symbol%3BAcc:MGI:98344]	-	-	-	K11087
ENSMUSG00000002486	7397	79	0.72	52	0.47	111	0.96	74	0.76	82	0.72	76	0.60	71	0.67	97	0.79	74	0.75	76	0.62	86	0.74	67	0.64	196	1.60	234	1.87	187	1.70	233	1.71	216	1.71	168	1.56	5	114707760	114722327	+	Tchp	trichoplein%2C keratin filament binding [Source:MGI Symbol%3BAcc:MGI:1925082]	GO:0044763:single-organism cellular process;GO:0030308:negative regulation of cell growth;GO:0006915:apoptotic process;GO:0006412:translation;	GO:0044444:cytoplasmic part;GO:0044430:cytoskeletal part;GO:0016020:membrane;GO:0071944:cell periphery;GO:0005886:plasma membrane;GO:0045179:apical cortex;GO:0005813:centrosome;GO:0005739:mitochondrion;GO:0045095:keratin filament;GO:0005762:mitochondrial large ribosomal subunit;	GO:0003735:structural constituent of ribosome;GO:0019843:rRNA binding;	K16811
ENSMUSG00000002489	10048	33	0.22	28	0.19	23	0.15	33	0.25	27	0.17	25	0.14	31	0.22	43	0.26	41	0.31	30	0.18	56	0.36	30	0.21	37	0.22	29	0.17	50	0.33	61	0.33	46	0.27	38	0.26	16	89787111	90143769	-	Tiam1	T cell lymphoma invasion and metastasis 1 [Source:MGI Symbol%3BAcc:MGI:103306]	GO:0031547:brain-derived neurotrophic factor receptor signaling pathway;GO:0048013:ephrin receptor signaling pathway;GO:0050772:positive regulation of axonogenesis;GO:0010976:positive regulation of neuron projection development;	GO:0005911:cell-cell junction;GO:0005622:intracellular;GO:0005886:plasma membrane;	GO:0005057:receptor signaling protein activity;GO:0030971:receptor tyrosine kinase binding;GO:0046875:ephrin receptor binding;GO:0005543:phospholipid binding;GO:0005089:Rho guanyl-nucleotide exchange factor activity;	K05731
ENSMUSG00000002496	9620	1230	8.58	1260	8.83	1366	9.11	1146	9.04	1311	8.83	1446	8.70	978	7.12	1512	9.52	982	7.69	1395	8.80	1214	8.04	1118	8.15	2316	14.57	2323	14.28	2285	15.99	2894	16.37	2625	16.01	1951	13.89	17	24595816	24632630	-	Tsc2	tuberous sclerosis 2 [Source:MGI Symbol%3BAcc:MGI:102548]	GO:0001843:neural tube closure;GO:0014067:negative regulation of phosphatidylinositol 3-kinase signaling;GO:0050918:positive chemotaxis;GO:0050680:negative regulation of epithelial cell proliferation;GO:0032007:negative regulation of TOR signaling;GO:0007507:heart development;GO:0043547:positive regulation of GTPase activity;GO:0051726:regulation of cell cycle;GO:0006953:acute-phase response;GO:0…	GO:0005901:caveola;GO:0030426:growth cone;GO:0044430:cytoskeletal part;GO:0033596:TSC1-TSC2 complex;GO:0048471:perinuclear region of cytoplasm;GO:0005794:Golgi apparatus;GO:0030425:dendrite;GO:0005634:nucleus;GO:0043025:neuronal cell body;	GO:0042803:protein homodimerization activity;GO:0019902:phosphatase binding;GO:0046982:protein heterodimerization activity;GO:0005096:GTPase activator activity;GO:0071889:14-3-3 protein binding;	K07207
ENSMUSG00000002500	1643	2516	102.72	2939	120.62	2793	109.01	2443	112.89	3092	121.92	3480	122.66	3140	133.83	3777	139.24	2137	97.96	4310	159.14	4270	165.65	2961	126.43	5223	192.40	5518	198.55	4789	196.18	6683	221.28	5405	192.97	4585	191.12	17	24727820	24736143	+	Rpl3l	ribosomal protein L3-like [Source:MGI Symbol%3BAcc:MGI:1913461]	GO:0006412:translation;	GO:0022625:cytosolic large ribosomal subunit;	GO:0003735:structural constituent of ribosome;	K02925
ENSMUSG00000002504	2646	685	17.36	717	18.27	806	19.53	765	21.95	810	19.83	810	17.73	650	17.20	1148	26.28	882	25.10	668	15.32	434	10.45	518	13.73	3413	78.07	5046	112.74	3700	94.12	4732	97.29	6796	150.66	3605	93.31	17	24639286	24650327	-	Slc9a3r2	solute carrier family 9 (sodium/hydrogen exchanger)%2C member 3 regulator 2 [Source:MGI Symbol%3BAcc:MGI:1890662]	GO:0014067:negative regulation of phosphatidylinositol 3-kinase signaling;GO:0045838:positive regulation of membrane potential;GO:0048839:inner ear development;	GO:0043234:protein complex;GO:0016324:apical plasma membrane;GO:0005737:cytoplasm;GO:0005634:nucleus;GO:0012505:endomembrane system;	GO:0008013:beta-catenin binding;GO:0032947:protein complex scaffold;GO:0008022:protein C-terminus binding;GO:0019902:phosphatase binding;GO:0030165:PDZ domain binding;GO:0016247:channel regulator activity;GO:0050750:low-density lipoprotein particle receptor binding;	K13358
ENSMUSG00000002524	4748	1524	21.53	1389	19.73	1376	18.58	1424	22.77	1386	18.91	1688	20.59	1373	20.25	1619	20.65	1166	18.50	1588	20.29	1171	15.72	1301	19.22	1503	19.16	1695	21.10	1373	19.46	1841	21.09	1842	22.76	1437	20.73	15	76070182	76080924	-	Puf60	poly-U binding splicing factor 60 [Source:MGI Symbol%3BAcc:MGI:1915209]	GO:0016070:RNA metabolic process;GO:0010467:gene expression;GO:0006915:apoptotic process;GO:0006355:regulation of transcription, DNA-templated;GO:0008380:RNA splicing;GO:0006397:mRNA processing;	GO:0005730:nucleolus;GO:0019907:cyclin-dependent protein kinase activating kinase holoenzyme complex;GO:0030529:ribonucleoprotein complex;GO:0005634:nucleus;	GO:0003676:nucleic acid binding;GO:0003723:RNA binding;GO:0003677:DNA binding;GO:0000166:nucleotide binding;GO:0005515:protein binding;	K12838
ENSMUSG00000002546	5500	1081	13.18	1006	12.33	1112	12.96	1003	13.85	1011	11.91	1272	13.39	960	12.22	1149	12.65	921	12.61	1217	13.42	1098	12.72	813	10.37	1395	15.35	1423	15.30	1393	17.05	2028	20.06	1734	18.49	1408	17.53	2	32287384	32307921	+	Golga2	golgi autoantigen%2C golgin subfamily a%2C 2 [Source:MGI Symbol%3BAcc:MGI:2139395]	GO:0051645:Golgi localization;GO:0050772:positive regulation of axonogenesis;	GO:0043234:protein complex;GO:0043025:neuronal cell body;GO:0005801:cis-Golgi network;GO:0000137:Golgi cis cisterna;GO:0016020:membrane;	GO:0032403:protein complex binding;	K10595
ENSMUSG00000002550	2751	268	6.53	249	6.10	245	5.71	254	7.01	313	7.37	266	5.60	277	7.05	320	7.05	237	6.49	305	6.73	273	6.33	217	5.53	410	9.02	340	7.31	252	6.17	482	9.53	380	8.10	331	8.24	2	32255002	32260159	-	Uck1	uridine-cytidine kinase 1 [Source:MGI Symbol%3BAcc:MGI:98904]	GO:0044211:CTP salvage;GO:0044206:UMP salvage;GO:0016310:phosphorylation;	-	GO:0004849:uridine kinase activity;GO:0016773:phosphotransferase activity, alcohol group as acceptor;GO:0005524:ATP binding;	K00876
ENSMUSG00000002565	2999	63	1.41	55	1.24	73	1.56	65	1.65	59	1.27	66	1.27	26	0.61	33	0.67	33	0.83	89	1.80	31	0.66	35	0.82	72	1.45	101	1.99	107	2.40	92	1.67	86	1.68	77	1.76	12	40059769	40134228	-	Scin	scinderin [Source:MGI Symbol%3BAcc:MGI:1306794]	GO:0045654:positive regulation of megakaryocyte differentiation;GO:0043065:positive regulation of apoptotic process;GO:0051014:actin filament severing;GO:0008285:negative regulation of cell proliferation;GO:0051693:actin filament capping;	GO:0043234:protein complex;GO:0005856:cytoskeleton;GO:0005737:cytoplasm;	GO:0003779:actin binding;	K05768
ENSMUSG00000002578	6461	95	0.99	52	0.54	60	0.60	61	0.72	78	0.78	99	0.89	101	1.09	96	0.90	75	0.87	61	0.57	147	1.45	57	0.62	27	0.25	11	0.10	14	0.15	20	0.17	20	0.18	25	0.27	10	128630843	128669358	-	Ikzf4	IKAROS family zinc finger 4 [Source:MGI Symbol%3BAcc:MGI:1343139]	GO:0045892:negative regulation of transcription, DNA-templated;	GO:0005622:intracellular;GO:0005634:nucleus;	GO:0008270:zinc ion binding;GO:0003676:nucleic acid binding;GO:0046982:protein heterodimerization activity;GO:0042803:protein homodimerization activity;GO:0003677:DNA binding;GO:0003700:sequence-specific DNA binding transcription factor activity;GO:0005488:binding;	K09220
ENSMUSG00000002580	747	272	24.42	342	30.87	306	26.27	229	23.27	311	26.97	334	25.89	280	26.25	358	29.03	244	24.60	337	27.37	338	28.84	292	27.42	463	37.51	450	35.61	394	35.50	459	33.43	428	33.61	369	33.83	11	98437708	98438991	-	Mien1	migration and invasion enhancer 1 [Source:MGI Symbol%3BAcc:MGI:1913678]	GO:0045454:cell redox homeostasis;GO:0030335:positive regulation of cell migration;GO:0051491:positive regulation of filopodium assembly;GO:0043066:negative regulation of apoptotic process;	GO:0005829:cytosol;GO:0031235:intrinsic component of the cytoplasmic side of the plasma membrane;	GO:0005515:protein binding;GO:0008430:selenium binding;	K07401
ENSMUSG00000002588	2898	0	0.00	2	0.05	0	0.00	3	0.08	6	0.13	3	0.06	3	0.07	9	0.19	1	0.03	4	0.08	3	0.07	3	0.07	8	0.17	6	0.12	2	0.05	4	0.08	6	0.12	5	0.12	6	5168090	5193946	-	Pon1	paraoxonase 1 [Source:MGI Symbol%3BAcc:MGI:103295]	GO:0009636:response to toxic substance;GO:0010875:positive regulation of cholesterol efflux;GO:0046395:carboxylic acid catabolic process;GO:0019439:aromatic compound catabolic process;GO:0046470:phosphatidylcholine metabolic process;GO:0051099:positive regulation of binding;GO:0032411:positive regulation of transporter activity;GO:0046434:organophosphate catabolic process;GO:0008015:blood circula…	GO:0043231:intracellular membrane-bounded organelle;GO:0034366:spherical high-density lipoprotein particle;	GO:0004063:aryldialkylphosphatase activity;GO:0005509:calcium ion binding;GO:0005543:phospholipid binding;GO:0004064:arylesterase activity;GO:0008035:high-density lipoprotein particle binding;GO:0042803:protein homodimerization activity;	K01045
ENSMUSG00000002602	5033	3584	47.77	3157	42.30	3488	44.44	2725	41.11	3088	39.75	3534	40.66	3689	51.33	3961	47.67	3259	48.77	4184	50.43	3355	42.49	3091	43.09	1761	21.18	2013	23.64	1752	23.43	2463	26.62	2065	24.07	2118	28.82	7	25757273	25788705	-	Axl	AXL receptor tyrosine kinase [Source:MGI Symbol%3BAcc:MGI:1347244]	GO:0006954:inflammatory response;GO:0043524:negative regulation of neuron apoptotic process;GO:0043277:apoptotic cell clearance;GO:0032720:negative regulation of tumor necrosis factor production;GO:0031668:cellular response to extracellular stimulus;GO:0032689:negative regulation of interferon-gamma production;GO:0007283:spermatogenesis;GO:0031100:organ regeneration;GO:0030168:platelet activation…	GO:0009986:cell surface;GO:0005615:extracellular space;GO:0005886:plasma membrane;GO:0016021:integral component of membrane;GO:0016020:membrane;	GO:0043548:phosphatidylinositol 3-kinase binding;GO:0004714:transmembrane receptor protein tyrosine kinase activity;GO:0001786:phosphatidylserine binding;GO:0005524:ATP binding;GO:0019838:growth factor binding;GO:0046982:protein heterodimerization activity;GO:0032036:myosin heavy chain binding;GO:0004713:protein tyrosine kinase activity;GO:0000166:nucleotide binding;	K05115
ENSMUSG00000002603	5042	220	2.93	276	3.69	223	2.84	227	3.42	261	3.35	293	3.37	267	3.71	279	3.35	260	3.88	234	2.82	197	2.49	166	2.31	449	5.39	524	6.14	323	4.31	599	6.46	750	8.73	442	6.00	7	25687002	25705077	+	Tgfb1	transforming growth factor%2C beta 1 [Source:MGI Symbol%3BAcc:MGI:98725]	GO:0007173:epidermal growth factor receptor signaling pathway;GO:0000060:protein import into nucleus, translocation;GO:0045066:regulatory T cell differentiation;GO:0061035:regulation of cartilage development;GO:0035307:positive regulation of protein dephosphorylation;GO:0007093:mitotic cell cycle checkpoint;GO:0045599:negative regulation of fat cell differentiation;GO:0002244:hematopoietic progen…	GO:0030424:axon;GO:0043025:neuronal cell body;GO:0005902:microvillus;GO:0009986:cell surface;GO:0005578:proteinaceous extracellular matrix;GO:0005634:nucleus;GO:0005615:extracellular space;GO:0030141:secretory granule;	GO:0008083:growth factor activity;GO:0046982:protein heterodimerization activity;GO:0042803:protein homodimerization activity;GO:0019899:enzyme binding;GO:0005114:type II transforming growth factor beta receptor binding;GO:0047485:protein N-terminus binding;	K13375;K09228
ENSMUSG00000002608	3939	757	12.89	774	13.25	742	12.08	666	12.84	833	13.70	964	14.17	671	11.93	882	13.56	734	14.03	836	12.88	754	12.20	717	12.77	853	13.11	880	13.21	681	11.64	1099	15.18	1048	15.61	840	14.60	7	25711106	25719088	-	Ccdc97	coiled-coil domain containing 97 [Source:MGI Symbol%3BAcc:MGI:1196455]	-	-	-	-
ENSMUSG00000002617	4482	41	0.61	37	0.56	40	0.57	34	0.58	40	0.58	20	0.26	17	0.27	27	0.36	32	0.54	45	0.61	25	0.36	30	0.47	62	0.84	113	1.49	56	0.84	59	0.72	71	0.93	56	0.86	17	23173869	23193252	-	Zfp40	zinc finger protein 40 [Source:MGI Symbol%3BAcc:MGI:99185]	GO:0006355:regulation of transcription, DNA-templated;	GO:0005622:intracellular;	GO:0003676:nucleic acid binding;GO:0008270:zinc ion binding;GO:0046872:metal ion binding;	K09228
ENSMUSG00000002625	5073	787	10.41	747	9.93	893	11.29	906	13.56	975	12.45	892	10.18	710	9.80	1069	12.76	691	10.26	815	9.75	859	10.79	694	9.60	1749	20.87	2120	24.71	1734	23.01	1867	20.02	2129	24.62	1419	19.16	17	32321424	32350607	-	Akap8l	A kinase (PRKA) anchor protein 8-like [Source:MGI Symbol%3BAcc:MGI:1860606]	GO:0016310:phosphorylation;	GO:0016363:nuclear matrix;GO:0005737:cytoplasm;	GO:0046872:metal ion binding;GO:0005488:binding;GO:0003677:DNA binding;GO:0016301:kinase activity;GO:0008270:zinc ion binding;GO:0017151:DEAD/H-box RNA helicase binding;	K15978
ENSMUSG00000002633	2847	0	0.00	0	0.00	0	0.00	0	0.00	0	0.00	0	0.00	0	0.00	0	0.00	0	0.00	0	0.00	0	0.00	0	0.00	0	0.00	0	0.00	0	0.00	0	0.00	0	0.00	0	0.00	5	28456815	28467256	-	Shh	sonic hedgehog [Source:MGI Symbol%3BAcc:MGI:98297]	GO:0060439:trachea morphogenesis;GO:0060523:prostate epithelial cord elongation;GO:0021938:smoothened signaling pathway involved in regulation of cerebellar granule cell precursor cell proliferation;GO:0030901:midbrain development;GO:0048714:positive regulation of oligodendrocyte differentiation;GO:0060783:mesenchymal smoothened signaling pathway involved in prostate gland development;GO:0060685:…	GO:0030424:axon;GO:0043025:neuronal cell body;GO:0005783:endoplasmic reticulum;GO:0009986:cell surface;GO:0005886:plasma membrane;GO:0005794:Golgi apparatus;GO:0005634:nucleus;GO:0045121:membrane raft;GO:0030133:transport vesicle;GO:0005615:extracellular space;GO:0031012:extracellular matrix;GO:0030425:dendrite;	GO:0043237:laminin-1 binding;GO:0008270:zinc ion binding;GO:0005509:calcium ion binding;GO:0005113:patched binding;GO:0001948:glycoprotein binding;GO:0004871:signal transducer activity;GO:0005539:glycosaminoglycan binding;GO:0008233:peptidase activity;	K11988
ENSMUSG00000002635	1549	215	9.31	196	8.53	245	10.14	186	9.12	196	8.20	235	8.79	189	8.54	225	8.80	186	9.04	243	9.52	214	8.81	188	8.51	323	12.62	366	13.97	302	13.12	417	14.65	314	11.89	288	12.73	7	34184499	34196661	-	Pdcd2l	programmed cell death 2-like [Source:MGI Symbol%3BAcc:MGI:1915329]	GO:0007049:cell cycle;	GO:0005737:cytoplasm;	-	K14801
ENSMUSG00000002658	1717	1060	41.41	888	34.87	806	30.10	848	37.50	960	36.22	1102	37.17	908	37.03	1035	36.51	930	40.79	909	32.12	832	30.88	966	39.47	693	24.43	685	23.59	592	23.21	706	22.37	665	22.72	546	21.78	17	57003405	57011288	-	Gtf2f1	general transcription factor IIF%2C polypeptide 1 [Source:MGI Symbol%3BAcc:MGI:1923848]	GO:0009615:response to virus;GO:0045944:positive regulation of transcription from RNA polymerase II promoter;GO:0043085:positive regulation of catalytic activity;	GO:0030054:cell junction;GO:0005634:nucleus;	GO:0019211:phosphatase activator activity;GO:0008134:transcription factor binding;	K03138
ENSMUSG00000002660	1223	1246	68.34	1368	75.42	1316	69.00	1227	76.17	1323	70.08	1512	71.60	1073	61.44	1644	81.42	1041	64.10	1316	65.28	1240	64.62	1248	71.59	1607	79.53	1696	81.98	1608	88.49	1879	83.58	1695	81.30	1517	84.95	17	56990305	56996188	+	Clpp	caseinolytic mitochondrial matrix peptidase proteolytic subunit [Source:MGI Symbol%3BAcc:MGI:1858213]	GO:0051260:protein homooligomerization;GO:0006515:misfolded or incompletely synthesized protein catabolic process;	GO:0005739:mitochondrion;	GO:0042802:identical protein binding;GO:0005524:ATP binding;GO:0004252:serine-type endopeptidase activity;	K01358
ENSMUSG00000002661	1029	255	16.62	261	17.10	266	16.58	257	18.96	257	16.18	251	14.13	283	19.26	381	22.43	167	12.22	196	11.56	289	17.90	245	16.70	862	50.70	982	56.42	692	45.26	1103	58.31	1080	61.57	941	62.63	17	56997339	56999322	+	Alkbh7	alkB homolog 7 [Source:MGI Symbol%3BAcc:MGI:1913650]	GO:0055114:oxidation-reduction process;	GO:0005576:extracellular region;GO:0005739:mitochondrion;GO:0005634:nucleus;	GO:0046872:metal ion binding;GO:0016702:oxidoreductase activity, acting on single donors with incorporation of molecular oxygen, incorporation of two atoms of oxygen;GO:0016706:oxidoreductase activity, acting on paired donors, with incorporation or reduction of molecular oxygen, 2-oxoglutarate as one donor, and incorporation of one atom each of oxygen into both donors;	K10769
ENSMUSG00000002664	474	2	0.28	1	0.14	0	0.00	2	0.32	2	0.27	0	0.00	2	0.30	1	0.13	1	0.16	7	0.90	0	0.00	0	0.00	3	0.38	4	0.50	2	0.28	1	0.11	7	0.87	7	1.01	17	56999457	57000018	-	Pspn	persephin [Source:MGI Symbol%3BAcc:MGI:1201684]	GO:0001658:branching involved in ureteric bud morphogenesis;	GO:0005615:extracellular space;	GO:0005102:receptor binding;	-
ENSMUSG00000002668	5109	29	0.38	47	0.62	32	0.40	23	0.34	45	0.57	38	0.43	15	0.21	30	0.36	39	0.57	34	0.40	17	0.21	14	0.19	90	1.07	140	1.62	104	1.37	105	1.12	95	1.09	89	1.19	17	57065905	57078514	-	Dennd1c	DENN/MADD domain containing 1C [Source:MGI Symbol%3BAcc:MGI:1918035]	GO:0050790:regulation of catalytic activity;	GO:0031410:cytoplasmic vesicle;	GO:0017112:Rab guanyl-nucleotide exchange factor activity;	-
ENSMUSG00000002679	1447	170	7.88	141	6.57	149	6.60	125	6.56	156	6.98	138	5.52	149	7.21	134	5.61	175	9.11	148	6.20	142	6.25	135	6.55	132	5.52	138	5.64	170	7.91	132	4.96	112	4.54	137	6.48	12	81573557	81595008	-	Med6	mediator complex subunit 6 [Source:MGI Symbol%3BAcc:MGI:1917042]	GO:0045944:positive regulation of transcription from RNA polymerase II promoter;GO:0019827:stem cell maintenance;GO:0006367:transcription initiation from RNA polymerase II promoter;	GO:0016592:mediator complex;	GO:0003677:DNA binding;GO:0001104:RNA polymerase II transcription cofactor activity;GO:0008134:transcription factor binding;GO:0003713:transcription coactivator activity;	K15128
ENSMUSG00000002688	3653	32	0.59	32	0.59	35	0.61	26	0.54	40	0.71	32	0.51	41	0.79	37	0.61	36	0.74	23	0.38	27	0.47	23	0.44	138	2.29	127	2.06	148	2.73	156	2.32	208	3.34	108	2.02	12	50341231	50649098	-	Prkd1	protein kinase D1 [Source:MGI Symbol%3BAcc:MGI:99879]	GO:0006954:inflammatory response;GO:0033138:positive regulation of peptidyl-serine phosphorylation;GO:0043123:positive regulation of I-kappaB kinase/NF-kappaB signaling;GO:0006915:apoptotic process;GO:0010837:regulation of keratinocyte proliferation;GO:0045669:positive regulation of osteoblast differentiation;GO:0045766:positive regulation of angiogenesis;GO:1901727:positive regulation of histone…	GO:0005802:trans-Golgi network;GO:0005829:cytosol;GO:0005886:plasma membrane;GO:0005911:cell-cell junction;GO:0005794:Golgi apparatus;GO:0005634:nucleus;GO:0005938:cell cortex;	GO:0005543:phospholipid binding;GO:0046872:metal ion binding;GO:0004697:protein kinase C activity;GO:0042802:identical protein binding;GO:0005524:ATP binding;	K06070
ENSMUSG00000002699	4459	259	3.90	250	3.78	259	3.72	208	3.54	204	2.96	268	3.48	144	2.26	211	2.87	162	2.74	203	2.76	144	2.06	182	2.86	54	0.73	58	0.77	37	0.56	53	0.65	38	0.50	50	0.77	11	34046920	34092295	+	Lcp2	lymphocyte cytosolic protein 2 [Source:MGI Symbol%3BAcc:MGI:1321402]	GO:0050663:cytokine secretion;GO:0045576:mast cell activation;	GO:0005737:cytoplasm;	-	K07361
ENSMUSG00000002718	5273	572	7.28	568	7.26	687	8.35	510	7.34	580	7.13	609	6.69	478	6.35	591	6.79	397	5.67	676	7.78	616	7.45	542	7.21	682	7.83	558	6.26	594	7.58	671	6.92	567	6.31	550	7.14	2	166906040	166946389	+	Cse1l	chromosome segregation 1-like (S. cerevisiae) [Source:MGI Symbol%3BAcc:MGI:1339951]	GO:0008283:cell proliferation;GO:0006886:intracellular protein transport;GO:0006915:apoptotic process;	GO:0005737:cytoplasm;GO:0005643:nuclear pore;	GO:0008262:importin-alpha export receptor activity;GO:0005515:protein binding;GO:0008565:protein transporter activity;	K18423
ENSMUSG00000002728	3705	932	16.87	823	14.98	838	14.50	639	13.09	867	15.16	831	12.99	963	18.20	856	13.99	854	17.36	990	16.21	822	14.14	836	15.83	775	12.66	787	12.56	664	12.06	662	9.72	621	9.83	568	10.50	2	145902099	145916425	+	Naa20	N(alpha)-acetyltransferase 20%2C NatB catalytic subunit [Source:MGI Symbol%3BAcc:MGI:1915127]	-	GO:0005737:cytoplasm;GO:0005634:nucleus;	GO:0004596:peptide alpha-N-acetyltransferase activity;	K17972
ENSMUSG00000002731	2028	105	3.47	87	2.89	129	4.08	88	3.29	102	3.26	92	2.63	73	2.52	90	2.69	66	2.45	90	2.69	123	3.87	89	3.08	266	7.94	293	8.54	269	8.93	281	7.54	268	7.75	222	7.50	2	76629898	76648015	-	Prkra	protein kinase%2C interferon inducible double stranded RNA dependent activator [Source:MGI Symbol%3BAcc:MGI:1344375]	GO:0048705:skeletal system morphogenesis;GO:0006468:protein phosphorylation;GO:0042474:middle ear morphogenesis;GO:0042473:outer ear morphogenesis;GO:0030422:production of siRNA involved in RNA interference;GO:0006950:response to stress;	GO:0005737:cytoplasm;GO:0048471:perinuclear region of cytoplasm;	GO:0003725:double-stranded RNA binding;GO:0016301:kinase activity;GO:0042803:protein homodimerization activity;	-
ENSMUSG00000002732	1485	101	4.56	134	6.08	99	4.27	80	4.09	113	4.93	102	3.98	113	5.33	124	5.06	88	4.46	133	5.43	161	6.91	118	5.57	208	8.48	201	8.00	169	7.66	204	7.47	151	5.96	210	9.69	2	76663044	76673116	-	Fkbp7	FK506 binding protein 7 [Source:MGI Symbol%3BAcc:MGI:1336879]	GO:0006457:protein folding;GO:0018208:peptidyl-proline modification;	GO:0016020:membrane;GO:0005783:endoplasmic reticulum;	GO:0005528:FK506 binding;GO:0005515:protein binding;GO:0005509:calcium ion binding;GO:0003755:peptidyl-prolyl cis-trans isomerase activity;	K09573
ENSMUSG00000002733	3126	350	7.51	309	6.67	375	7.69	306	7.43	425	8.81	394	7.30	406	9.09	427	8.27	357	8.60	373	7.24	359	7.32	352	7.90	200	3.87	179	3.39	195	4.20	237	4.12	253	4.75	215	4.71	2	76675281	76696828	+	Plekha3	pleckstrin homology domain-containing%2C family A (phosphoinositide binding specific) member 3 [Source:MGI Symbol%3BAcc:MGI:1932515]	GO:0006656:phosphatidylcholine biosynthetic process;GO:0006663:platelet activating factor biosynthetic process;	GO:0016020:membrane;GO:0005794:Golgi apparatus;GO:0016021:integral component of membrane;	GO:0005545:1-phosphatidylinositol binding;GO:0046872:metal ion binding;GO:0004142:diacylglycerol cholinephosphotransferase activity;	K09228
ENSMUSG00000002741	2984	907	20.39	846	19.12	973	20.91	891	22.67	910	19.76	1091	21.17	993	23.30	1199	24.34	886	22.36	1242	25.25	1026	21.91	831	19.54	842	17.08	799	15.83	729	16.44	1202	21.91	865	17.00	782	17.95	11	5955693	5967780	+	Ykt6	YKT6 v-SNARE homolog (S. cerevisiae) [Source:MGI Symbol%3BAcc:MGI:1927550]	GO:0042147:retrograde transport, endosome to Golgi;GO:0006903:vesicle targeting;GO:0006888:ER to Golgi vesicle-mediated transport;GO:0008152:metabolic process;GO:0006904:vesicle docking involved in exocytosis;GO:0015031:protein transport;	GO:0005768:endosome;GO:0031410:cytoplasmic vesicle;GO:0031201:SNARE complex;GO:0005783:endoplasmic reticulum;GO:0005794:Golgi apparatus;GO:0005887:integral component of plasma membrane;	GO:0019706:protein-cysteine S-palmitoyltransferase activity;GO:0005484:SNAP receptor activity;	K08516
ENSMUSG00000002748	13667	1120	5.50	1163	5.74	1244	5.84	990	5.50	1244	5.90	1211	5.13	755	3.87	1132	5.02	1021	5.63	1179	5.23	908	4.23	875	4.49	2163	9.58	2388	10.33	2010	9.90	2198	8.75	2712	11.64	1931	9.68	5	135187264	135246129	+	Baz1b	bromodomain adjacent to zinc finger domain%2C 1B [Source:MGI Symbol%3BAcc:MGI:1353499]	GO:0043044:ATP-dependent chromatin remodeling;GO:0003007:heart morphogenesis;GO:0034725:DNA replication-dependent nucleosome disassembly;GO:0048096:chromatin-mediated maintenance of transcription;GO:0006302:double-strand break repair;GO:0016572:histone phosphorylation;	GO:0000793:condensed chromosome;GO:0043596:nuclear replication fork;GO:0005721:pericentric heterochromatin;	GO:0042809:vitamin D receptor binding;GO:0008270:zinc ion binding;GO:0004715:non-membrane spanning protein tyrosine kinase activity;GO:0071884:vitamin D receptor activator activity;GO:0035173:histone kinase activity;GO:0003682:chromatin binding;GO:0005524:ATP binding;GO:0070577:lysine-acetylated histone binding;GO:0032947:protein complex scaffold;GO:0004713:protein tyrosine kinase activity;	K11658
ENSMUSG00000002763	3796	580	10.25	517	9.18	688	11.62	539	10.78	663	11.31	737	11.24	526	9.70	614	9.80	460	9.13	551	8.81	486	8.16	459	8.48	1207	19.24	1428	22.24	1152	20.43	1502	21.53	1622	25.06	1153	20.80	17	46711463	46725541	+	Pex6	peroxisomal biogenesis factor 6 [Source:MGI Symbol%3BAcc:MGI:2385054]	GO:0016561:protein import into peroxisome matrix, translocation;GO:0050821:protein stabilization;	GO:0005829:cytosol;GO:0005778:peroxisomal membrane;	GO:0008022:protein C-terminus binding;GO:0032403:protein complex binding;GO:0042623:ATPase activity, coupled;GO:0005524:ATP binding;	K13339
ENSMUSG00000002767	1170	978	56.07	1032	59.48	1036	56.78	981	63.66	1166	64.56	1130	55.93	1005	60.15	1457	75.43	902	58.06	1276	66.16	1184	64.50	1128	67.64	1610	83.28	1708	86.30	1320	75.93	1953	90.81	1685	84.48	1407	82.36	17	46646229	46650139	+	Mrpl2	mitochondrial ribosomal protein L2 [Source:MGI Symbol%3BAcc:MGI:1351622]	GO:0006412:translation;	GO:0005762:mitochondrial large ribosomal subunit;	GO:0003735:structural constituent of ribosome;	K02886
ENSMUSG00000002768	1844	348	12.66	346	12.65	367	12.76	303	12.48	346	12.16	379	11.90	252	9.57	322	10.58	233	9.52	381	12.53	247	8.54	279	10.61	439	14.41	450	14.43	394	14.38	426	12.57	440	14.00	418	15.52	17	46678793	46683111	+	Mea1	male enhanced antigen 1 [Source:MGI Symbol%3BAcc:MGI:96957]	GO:0007275:multicellular organismal development;GO:0030154:cell differentiation;GO:0007283:spermatogenesis;GO:0032501:multicellular organismal process;GO:0044699:single-organism process;GO:0032502:developmental process;	GO:0005737:cytoplasm;	-	K13980
ENSMUSG00000002769	1206	67	3.73	38	2.12	54	2.87	70	4.41	96	5.16	90	4.32	76	4.41	91	4.57	74	4.62	74	3.72	72	3.81	58	3.37	79	3.96	96	4.71	100	5.58	80	3.61	72	3.50	73	4.15	17	46725664	46729168	-	Gnmt	glycine N-methyltransferase [Source:MGI Symbol%3BAcc:MGI:1202304]	GO:0046498:S-adenosylhomocysteine metabolic process;GO:0006555:methionine metabolic process;GO:0006111:regulation of gluconeogenesis;GO:0006730:one-carbon metabolic process;GO:0032259:methylation;GO:0051289:protein homotetramerization;GO:0005977:glycogen metabolic process;GO:0046500:S-adenosylmethionine metabolic process;	GO:0005829:cytosol;GO:0005634:nucleus;	GO:0016594:glycine binding;GO:0005542:folic acid binding;GO:0017174:glycine N-methyltransferase activity;	K00552
ENSMUSG00000002771	6658	24	0.24	21	0.21	23	0.22	25	0.29	7	0.07	19	0.17	23	0.24	21	0.19	31	0.35	32	0.29	20	0.19	16	0.17	34	0.31	20	0.18	23	0.23	36	0.29	53	0.47	29	0.30	7	45831883	45878378	-	Grin2d	glutamate receptor%2C ionotropic%2C NMDA2D (epsilon 4) [Source:MGI Symbol%3BAcc:MGI:95823]	-	-	-	K05212
ENSMUSG00000002778	1874	416	14.89	426	15.33	531	18.17	364	14.75	444	15.35	467	14.43	405	15.13	499	16.13	348	13.99	577	18.68	533	18.13	429	16.06	816	26.35	823	25.96	774	27.80	1072	31.12	959	30.02	795	29.05	7	45872772	45883732	+	Kdelr1	KDEL (Lys-Asp-Glu-Leu) endoplasmic reticulum protein retention receptor 1 [Source:MGI Symbol%3BAcc:MGI:1915387]	GO:0006621:protein retention in ER lumen;GO:0016192:vesicle-mediated transport;GO:0015031:protein transport;	GO:0005789:endoplasmic reticulum membrane;GO:0005794:Golgi apparatus;GO:0005793:endoplasmic reticulum-Golgi intermediate compartment;GO:0016021:integral component of membrane;GO:0005801:cis-Golgi network;GO:0005783:endoplasmic reticulum;	GO:0046923:ER retention sequence binding;	K10949
ENSMUSG00000002781	7518	531	4.74	588	5.27	668	5.70	517	5.22	647	5.58	684	5.27	618	5.76	934	7.52	388	3.89	1041	8.40	1045	8.86	621	5.79	1299	10.46	1065	8.37	1119	10.02	1918	13.88	1215	9.48	1171	10.67	7	45896941	45917413	+	Tmem143	transmembrane protein 143 [Source:MGI Symbol%3BAcc:MGI:1917459]	-	GO:0016021:integral component of membrane;GO:0005739:mitochondrion;GO:0016020:membrane;	-	K09228
ENSMUSG00000002791	3119	3	0.06	0	0.00	0	0.00	0	0.00	2	0.04	0	0.00	3	0.07	0	0.00	2	0.05	0	0.00	0	0.00	0	0.00	13	0.25	3	0.06	1	0.02	3	0.05	2	0.04	3	0.07	17	32076083	32107350	-	Pdxk-ps	pyridoxal (pyridoxine%2C vitamin B6) kinase%2C pseudogene [Source:MGI Symbol%3BAcc:MGI:1933201]	GO:0009443:pyridoxal 5'-phosphate salvage;GO:0016310:phosphorylation;GO:0008283:cell proliferation;GO:0042823:pyridoxal phosphate biosynthetic process;GO:0042816:vitamin B6 metabolic process;	GO:0005829:cytosol;GO:0005730:nucleolus;	GO:0031403:lithium ion binding;GO:0008270:zinc ion binding;GO:0030955:potassium ion binding;GO:0008478:pyridoxal kinase activity;GO:0005524:ATP binding;GO:0000287:magnesium ion binding;GO:0042803:protein homodimerization activity;GO:0030170:pyridoxal phosphate binding;GO:0031402:sodium ion binding;	K00868
ENSMUSG00000002797	7745	548	4.75	436	3.80	457	3.78	347	3.40	418	3.50	503	3.76	372	3.36	357	2.79	290	2.82	447	3.50	406	3.34	439	3.98	273	2.13	281	2.14	230	2.00	261	1.83	256	1.94	280	2.48	6	54982580	54992950	-	Ggct	gamma-glutamyl cyclotransferase [Source:MGI Symbol%3BAcc:MGI:95700]	GO:0001836:release of cytochrome c from mitochondria;GO:0006750:glutathione biosynthetic process;	GO:0005829:cytosol;	GO:0003839:gamma-glutamylcyclotransferase activity;GO:0042803:protein homodimerization activity;	K00682
ENSMUSG00000002799	6965	652	6.28	586	5.67	633	5.83	708	7.72	556	5.17	828	6.88	413	4.15	506	4.40	481	5.20	515	4.49	294	2.69	370	3.73	1312	11.40	2008	17.04	1415	13.67	1930	15.07	2733	23.02	1371	13.48	12	112907819	112929776	-	Jag2	jagged 2 [Source:MGI Symbol%3BAcc:MGI:1098270]	GO:0030155:regulation of cell adhesion;GO:0001709:cell fate determination;GO:0003016:respiratory system process;GO:0042475:odontogenesis of dentin-containing tooth;GO:0042492:gamma-delta T cell differentiation;GO:0016331:morphogenesis of embryonic epithelium;GO:0009912:auditory receptor cell fate commitment;GO:0007219:Notch signaling pathway;GO:0007283:spermatogenesis;GO:0001501:skeletal system d…	GO:0048471:perinuclear region of cytoplasm;GO:0005887:integral component of plasma membrane;	GO:0005509:calcium ion binding;GO:0005112:Notch binding;GO:0008083:growth factor activity;	K06052
ENSMUSG00000002803	2324	153	4.42	167	4.85	143	3.95	113	3.69	128	3.57	139	3.46	98	2.95	167	4.35	85	2.75	208	5.43	163	4.47	94	2.84	386	10.05	409	10.40	320	9.27	462	10.81	396	10.00	356	10.49	12	112976482	112978945	+	Btbd6	BTB (POZ) domain containing 6 [Source:MGI Symbol%3BAcc:MGI:3026623]	-	GO:0005737:cytoplasm;	-	K10478
ENSMUSG00000002804	1587	44	1.86	103	4.38	113	4.57	74	3.54	102	4.16	124	4.53	94	4.15	116	4.43	52	2.47	84	3.21	79	3.17	88	3.89	170	6.48	143	5.33	131	5.56	119	4.08	168	6.21	128	5.52	12	112934291	112942124	-	Nudt14	nudix (nucleoside diphosphate linked moiety X)-type motif 14 [Source:MGI Symbol%3BAcc:MGI:1913424]	-	GO:0005737:cytoplasm;	GO:0046872:metal ion binding;GO:0008768:UDP-sugar diphosphatase activity;GO:0047631:ADP-ribose diphosphatase activity;	K08077
ENSMUSG00000002808	2745	74	1.81	92	2.26	109	2.55	72	1.99	86	2.03	89	1.88	90	2.30	101	2.23	52	1.43	148	3.27	169	3.92	83	2.12	208	4.59	183	3.94	201	4.93	329	6.52	197	4.21	241	6.01	13	19591706	19619927	-	Epdr1	ependymin related protein 1 (zebrafish) [Source:MGI Symbol%3BAcc:MGI:2145369]	GO:0007160:cell-matrix adhesion;	GO:0005576:extracellular region;GO:0005764:lysosome;	GO:0005509:calcium ion binding;	-
ENSMUSG00000002812	5039	2830	37.67	2586	34.60	2620	33.34	2401	36.18	2748	35.33	3424	39.35	2535	35.23	3039	36.53	2480	37.07	2669	32.13	2553	32.29	2336	32.52	2876	34.54	3166	37.14	2634	35.18	3727	40.24	3708	43.16	2675	36.36	11	60714123	60727263	-	Flii	flightless I actin binding protein [Source:MGI Symbol%3BAcc:MGI:1342286]	GO:0006355:regulation of transcription, DNA-templated;GO:0051014:actin filament severing;GO:0030036:actin cytoskeleton organization;GO:0007275:multicellular organismal development;GO:0006936:muscle contraction;	GO:0030054:cell junction;GO:0005730:nucleolus;GO:0005813:centrosome;GO:0005737:cytoplasm;GO:0005856:cytoskeleton;GO:0005634:nucleus;GO:0005925:focal adhesion;	GO:0003779:actin binding;	-
ENSMUSG00000002814	4599	537	7.83	310	4.55	292	4.07	251	4.14	340	4.79	394	4.96	484	7.37	409	5.39	418	6.85	369	4.87	359	4.98	406	6.19	126	1.66	128	1.65	101	1.48	168	1.99	154	1.96	146	2.17	11	60740058	60777365	-	Top3a	topoisomerase (DNA) III alpha [Source:MGI Symbol%3BAcc:MGI:1197527]	GO:0006265:DNA topological change;	GO:0005694:chromosome;GO:0016605:PML body;	GO:0003917:DNA topoisomerase type I activity;GO:0008270:zinc ion binding;GO:0005524:ATP binding;	K03165
ENSMUSG00000002820	7264	719	6.64	639	5.93	745	6.58	657	6.87	756	6.74	842	6.71	809	7.80	806	6.72	649	6.73	779	6.51	683	5.99	577	5.57	934	7.78	881	7.17	763	7.07	1046	7.83	980	7.91	839	7.91	9	21265293	21277772	+	Atg4d	autophagy related 4D%2C cysteine peptidase [Source:MGI Symbol%3BAcc:MGI:2444308]	GO:0015031:protein transport;GO:0006914:autophagy;GO:0006508:proteolysis;GO:0006810:transport;	GO:0005737:cytoplasm;	GO:0004197:cysteine-type endopeptidase activity;	K08342
ENSMUSG00000002825	1973	547	18.60	503	17.19	447	14.53	461	17.74	498	16.35	627	18.40	475	16.86	567	17.41	464	17.71	446	13.71	411	13.28	480	17.07	346	10.61	374	11.21	250	8.53	347	9.57	370	11.00	296	10.27	9	21411837	21420274	+	Qtrt1	queuine tRNA-ribosyltransferase catalytic subunit 1 [Source:MGI Symbol%3BAcc:MGI:1931441]	GO:0008616:queuosine biosynthetic process;	GO:0005739:mitochondrion;GO:0005634:nucleus;GO:0043231:intracellular membrane-bounded organelle;GO:0005737:cytoplasm;	GO:0046872:metal ion binding;GO:0005515:protein binding;GO:0008479:queuine tRNA-ribosyltransferase activity;	K00773
ENSMUSG00000002831	6350	15816	167.07	12756	135.45	15189	153.38	12899	154.23	16703	170.40	16866	153.82	14570	160.67	21036	200.65	12955	153.65	16295	155.67	21084	211.63	14183	156.69	5365	51.14	5940	55.30	5212	55.24	5693	48.77	5136	47.44	3642	39.28	17	56100591	56109803	-	Plin4	perilipin 4 [Source:MGI Symbol%3BAcc:MGI:1929709]	-	GO:0005811:lipid particle;GO:0005886:plasma membrane;	-	-
ENSMUSG00000002833	4876	1028	14.14	1010	13.97	909	11.95	911	14.18	964	12.81	1008	11.97	904	12.98	1144	14.21	897	13.85	863	10.74	798	10.43	769	11.06	1213	15.06	1524	18.48	1105	15.25	1527	17.04	1668	20.07	1078	15.14	17	56079634	56100607	+	Hdgfl2	HDGF like 2 [Source:MGI Symbol%3BAcc:MGI:1194492]	GO:0006351:transcription, DNA-templated;	GO:0005634:nucleus;	GO:0003677:DNA binding;	K16641;K09228
ENSMUSG00000002835	8854	65	0.49	49	0.37	76	0.55	43	0.37	47	0.34	60	0.39	55	0.43	102	0.70	49	0.42	64	0.44	35	0.25	53	0.42	61	0.42	59	0.39	39	0.30	88	0.54	84	0.56	53	0.41	17	56040439	56072289	+	Chaf1a	chromatin assembly factor 1%2C subunit A (p150) [Source:MGI Symbol%3BAcc:MGI:1351331]	GO:0031497:chromatin assembly;GO:0006281:DNA repair;GO:0007049:cell cycle;GO:0006355:regulation of transcription, DNA-templated;GO:0006260:DNA replication;	GO:0033186:CAF-1 complex;	GO:0070087:chromo shadow domain binding;	K10750
ENSMUSG00000002844	2966	636	14.38	540	12.28	625	13.51	574	14.69	650	14.20	697	13.61	620	14.64	710	14.50	529	13.43	682	13.95	627	13.47	552	13.06	612	12.49	661	13.17	505	11.46	777	14.25	794	15.70	543	12.54	16	38444030	38452703	-	Adprh	ADP-ribosylarginine hydrolase [Source:MGI Symbol%3BAcc:MGI:1098234]	GO:0051725:protein de-ADP-ribosylation;	-	GO:0003875:ADP-ribosylarginine hydrolase activity;GO:0000287:magnesium ion binding;	K01245
ENSMUSG00000002845	4094	291	4.77	273	4.50	296	4.64	221	4.10	284	4.49	364	5.15	293	5.01	296	4.38	299	5.50	252	3.73	233	3.63	287	4.92	257	3.80	254	3.67	170	2.79	221	2.94	263	3.77	207	3.46	16	38558698	38592162	+	Tmem39a	transmembrane protein 39a [Source:MGI Symbol%3BAcc:MGI:1915096]	-	GO:0016021:integral component of membrane;GO:0016020:membrane;	-	-
ENSMUSG00000002846	1784	327	12.29	389	14.70	368	13.23	298	12.68	384	13.94	371	12.04	274	10.76	375	12.73	189	7.98	454	15.44	395	14.11	265	10.42	634	21.51	586	19.42	514	19.39	641	19.55	567	18.64	543	20.85	16	38498347	38522663	-	Timmdc1	translocase of inner mitochondrial membrane domain containing 1 [Source:MGI Symbol%3BAcc:MGI:1922139]	-	GO:0016021:integral component of membrane;GO:0005739:mitochondrion;	-	-
ENSMUSG00000002847	2009	1053	35.16	895	30.04	1065	33.99	926	34.99	912	29.41	1130	32.57	853	29.73	988	29.79	789	29.58	937	28.29	790	25.06	771	26.92	390	11.75	376	11.06	356	11.93	408	11.05	376	10.98	398	13.57	16	38396117	38433145	-	Pla1a	phospholipase A1 member A [Source:MGI Symbol%3BAcc:MGI:1934677]	GO:0006631:fatty acid metabolic process;GO:0042997:negative regulation of Golgi to plasma membrane protein transport;GO:0016042:lipid catabolic process;GO:0002084:protein depalmitoylation;	GO:0005829:cytosol;GO:0005739:mitochondrion;GO:0005576:extracellular region;	GO:0008474:palmitoyl-(protein) hydrolase activity;GO:0004622:lysophospholipase activity;	K13618
ENSMUSG00000002870	6956	76	0.73	63	0.61	46	0.42	66	0.72	67	0.62	69	0.57	59	0.59	71	0.62	35	0.38	81	0.71	52	0.48	43	0.43	106	0.92	88	0.75	82	0.79	137	1.07	146	1.23	119	1.17	6	88883474	88898780	-	Mcm2	minichromosome maintenance complex component 2 [Source:MGI Symbol%3BAcc:MGI:105380]	GO:0006268:DNA unwinding involved in DNA replication;GO:0007049:cell cycle;GO:0071353:cellular response to interleukin-4;GO:0006270:DNA replication initiation;GO:0006334:nucleosome assembly;	GO:0005664:nuclear origin of replication recognition complex;GO:0042555:MCM complex;GO:0000785:chromatin;	GO:0003678:DNA helicase activity;GO:0042393:histone binding;GO:0046872:metal ion binding;GO:0005524:ATP binding;GO:0003688:DNA replication origin binding;GO:0016787:hydrolase activity;	K02540
ENSMUSG00000002871	4171	345	5.55	398	6.43	330	5.07	311	5.66	377	5.86	331	4.60	268	4.50	364	5.29	279	5.04	438	6.37	283	4.32	302	5.08	944	13.70	926	13.12	759	12.25	973	12.69	1100	15.47	752	12.35	6	88902251	88912238	+	Tpra1	transmembrane protein%2C adipocyte asscociated 1 [Source:MGI Symbol%3BAcc:MGI:1345190]	GO:0006629:lipid metabolic process;GO:0007568:aging;GO:0007186:G-protein coupled receptor signaling pathway;	GO:0016021:integral component of membrane;	GO:0004930:G-protein coupled receptor activity;	-
ENSMUSG00000002881	4100	628	10.27	526	8.65	680	10.64	502	9.30	623	9.84	722	10.20	705	12.04	647	9.56	676	12.42	637	9.43	605	9.41	507	8.68	352	5.20	406	5.85	298	4.89	403	5.35	434	6.21	350	5.85	1	52457294	52500679	-	Nab1	Ngfi-A binding protein 1 [Source:MGI Symbol%3BAcc:MGI:107564]	GO:0042552:myelination;GO:0045682:regulation of epidermis development;GO:0014037:Schwann cell differentiation;GO:0001958:endochondral ossification;GO:0045892:negative regulation of transcription, DNA-templated;GO:0050789:regulation of biological process;GO:0044763:single-organism cellular process;GO:0007399:nervous system development;GO:0048513:organ development;	GO:0005634:nucleus;	GO:0008134:transcription factor binding;	-
ENSMUSG00000002885	3757	503	8.98	466	8.36	515	8.79	454	9.17	554	9.55	534	8.23	449	8.37	550	8.87	550	11.03	487	7.86	405	6.87	351	6.55	1215	19.57	1361	21.42	1133	20.30	1464	21.20	1824	28.48	1175	21.42	8	83723251	83741326	-	Adgre5	adhesion G protein-coupled receptor E5 [Source:MGI Symbol%3BAcc:MGI:1347095]	GO:0007155:cell adhesion;GO:0007218:neuropeptide signaling pathway;	GO:0005886:plasma membrane;GO:0016021:integral component of membrane;	GO:0004930:G-protein coupled receptor activity;GO:0005509:calcium ion binding;	K08446
ENSMUSG00000002897	8662	939	7.27	798	6.21	975	7.22	753	6.60	999	7.47	985	6.59	632	5.11	697	4.87	595	5.17	706	4.94	590	4.34	655	5.30	106	0.74	145	0.99	98	0.76	135	0.85	171	1.16	90	0.71	6	120463247	120487559	+	Il17ra	interleukin 17 receptor A [Source:MGI Symbol%3BAcc:MGI:107399]	GO:0071345:cellular response to cytokine stimulus;GO:0072537:fibroblast activation;GO:1900017:positive regulation of cytokine production involved in inflammatory response;GO:0032747:positive regulation of interleukin-23 production;	GO:0005886:plasma membrane;GO:0016021:integral component of membrane;	-	K05164
ENSMUSG00000002900	9917	1058	7.16	944	6.42	1245	8.05	958	7.33	1085	7.09	1191	6.96	1025	7.24	1241	7.58	936	7.11	1109	6.78	1041	6.69	866	6.13	1955	11.93	2066	12.32	1656	11.24	2848	15.62	2306	13.64	1896	13.09	12	31265234	31329644	+	Lamb1	laminin B1 [Source:MGI Symbol%3BAcc:MGI:96743]	GO:0042476:odontogenesis;GO:0007566:embryo implantation;GO:0007611:learning or memory;GO:0031175:neuron projection development;GO:0007162:negative regulation of cell adhesion;GO:0034446:substrate adhesion-dependent cell spreading;GO:0030335:positive regulation of cell migration;	GO:0070062:extracellular exosome;GO:0005606:laminin-1 complex;GO:0005615:extracellular space;GO:0043257:laminin-8 complex;GO:0048471:perinuclear region of cytoplasm;GO:0043259:laminin-10 complex;GO:0005607:laminin-2 complex;	GO:0043208:glycosphingolipid binding;GO:0019899:enzyme binding;GO:0005178:integrin binding;GO:0005201:extracellular matrix structural constituent;	K05636
ENSMUSG00000002908	4587	108	1.58	111	1.63	119	1.66	91	1.51	103	1.45	109	1.38	111	1.69	152	2.01	72	1.18	143	1.89	116	1.61	88	1.35	396	5.23	330	4.25	340	4.99	431	5.11	312	3.99	348	5.20	8	70842049	70863258	-	Kcnn1	potassium intermediate/small conductance calcium-activated channel%2C subfamily N%2C member 1 [Source:MGI Symbol%3BAcc:MGI:1933993]	GO:0006813:potassium ion transport;	GO:0005737:cytoplasm;GO:0005886:plasma membrane;GO:0016021:integral component of membrane;GO:0043025:neuronal cell body;	GO:0016286:small conductance calcium-activated potassium channel activity;GO:0046982:protein heterodimerization activity;GO:0005516:calmodulin binding;	K04942
ENSMUSG00000002910	3232	549	11.39	619	12.91	596	11.83	645	15.15	619	12.41	536	9.60	645	13.97	2371	44.43	950	22.14	1220	22.90	837	16.51	585	12.70	203	3.80	474	8.67	722	15.04	339	5.71	484	8.78	258	5.47	8	70835129	70839720	-	Arrdc2	arrestin domain containing 2 [Source:MGI Symbol%3BAcc:MGI:1918057]	GO:0007165:signal transduction;	-	-	-
ENSMUSG00000002930	1757	0	0.00	0	0.00	0	0.00	0	0.00	0	0.00	0	0.00	0	0.00	0	0.00	0	0.00	0	0.00	0	0.00	0	0.00	0	0.00	0	0.00	0	0.00	0	0.00	0	0.00	0	0.00	6	56017497	56032689	+	Ppp1r17	protein phosphatase 1%2C regulatory subunit 17 [Source:MGI Symbol%3BAcc:MGI:1333876]	GO:0010921:regulation of phosphatase activity;GO:0043086:negative regulation of catalytic activity;	GO:0005829:cytosol;	GO:0004865:protein serine/threonine phosphatase inhibitor activity;	K08067
ENSMUSG00000002944	3590	14040	262.33	16125	302.87	18318	327.20	14580	308.35	18710	337.63	18231	294.10	17365	338.72	22050	372.02	17970	376.98	24128	407.72	20739	368.20	14330	280.03	21693	365.72	21034	346.37	18110	339.53	22499	340.94	21271	347.56	21937	418.49	5	17781690	17888801	-	Cd36	CD36 molecule [Source:MGI Symbol%3BAcc:MGI:107899]	GO:0032755:positive regulation of interleukin-6 production;GO:0006641:triglyceride metabolic process;GO:0071447:cellular response to hydroperoxide;GO:0032735:positive regulation of interleukin-12 production;GO:0016525:negative regulation of angiogenesis;GO:0050830:defense response to Gram-positive bacterium;GO:0019395:fatty acid oxidation;GO:0015911:plasma membrane long-chain fatty acid transport…	GO:0005901:caveola;GO:0005783:endoplasmic reticulum;GO:0043234:protein complex;GO:0042383:sarcolemma;GO:0016021:integral component of membrane;GO:0005794:Golgi apparatus;GO:0005739:mitochondrion;GO:0009897:external side of plasma membrane;GO:0045177:apical part of cell;	GO:0070892:lipoteichoic acid receptor activity;GO:0070053:thrombospondin receptor activity;GO:0030169:low-density lipoprotein particle binding;GO:0050431:transforming growth factor beta binding;GO:0008035:high-density lipoprotein particle binding;GO:0070538:oleic acid binding;GO:0005041:low-density lipoprotein receptor activity;	K06259
ENSMUSG00000002948	3829	812	14.22	818	14.41	816	13.67	694	13.76	832	14.08	889	13.45	802	14.67	821	12.99	595	11.70	969	15.35	800	13.32	740	13.56	928	14.67	822	12.69	718	12.62	993	14.11	822	12.59	677	12.11	8	4238740	4247897	+	Map2k7	mitogen-activated protein kinase kinase 7 [Source:MGI Symbol%3BAcc:MGI:1346871]	GO:0007257:activation of JUN kinase activity;GO:0043525:positive regulation of neuron apoptotic process;	GO:0005829:cytosol;GO:0005634:nucleus;	GO:0008022:protein C-terminus binding;GO:0004713:protein tyrosine kinase activity;GO:0004674:protein serine/threonine kinase activity;GO:0000287:magnesium ion binding;GO:0019903:protein phosphatase binding;GO:0008545:JUN kinase kinase activity;GO:0005524:ATP binding;GO:0031435:mitogen-activated protein kinase kinase kinase binding;	K04431
ENSMUSG00000002949	3664	1285	23.52	1316	24.22	1355	23.71	1032	21.38	1374	24.29	1502	23.74	1272	24.31	1536	25.39	1018	20.92	1527	25.28	1404	24.42	1187	22.73	2124	35.09	1974	31.85	1700	31.23	2345	34.82	1989	31.84	1798	33.61	8	4259731	4275913	-	Timm44	translocase of inner mitochondrial membrane 44 [Source:MGI Symbol%3BAcc:MGI:1343262]	GO:0055085:transmembrane transport;GO:0006886:intracellular protein transport;	GO:0005744:mitochondrial inner membrane presequence translocase complex;GO:0005759:mitochondrial matrix;	GO:0015450:P-P-bond-hydrolysis-driven protein transmembrane transporter activity;GO:0051087:chaperone binding;GO:0019899:enzyme binding;GO:0005524:ATP binding;	K17804
ENSMUSG00000002957	5663	935	11.07	991	11.80	1052	11.91	899	12.05	1087	12.43	1064	10.88	1101	13.61	1198	12.81	963	12.81	1162	12.45	1039	11.69	905	11.21	1355	14.48	1323	13.81	1093	12.99	1731	16.63	1369	14.18	1213	14.67	7	141562173	141633011	+	Ap2a2	adaptor-related protein complex 2%2C alpha 2 subunit [Source:MGI Symbol%3BAcc:MGI:101920]	GO:0006886:intracellular protein transport;GO:0006897:endocytosis;	GO:0005905:coated pit;GO:0005886:plasma membrane;GO:0030141:secretory granule;GO:0030131:clathrin adaptor complex;	GO:0008289:lipid binding;GO:0005515:protein binding;GO:0008565:protein transporter activity;	K11824
ENSMUSG00000002963	3250	292	6.03	323	6.70	347	6.85	323	7.55	348	6.94	343	6.11	256	5.52	403	7.51	278	6.44	333	6.22	264	5.18	250	5.40	442	8.23	417	7.59	381	7.89	491	8.22	488	8.81	374	7.88	7	44857139	44862992	+	Pnkp	polynucleotide kinase 3'- phosphatase [Source:MGI Symbol%3BAcc:MGI:1891698]	GO:0006979:response to oxidative stress;GO:0046939:nucleotide phosphorylation;GO:0006281:DNA repair;GO:0042769:DNA damage response, detection of DNA damage;GO:0016311:dephosphorylation;GO:0006139:nucleobase-containing compound metabolic process;GO:0016310:phosphorylation;GO:0006974:cellular response to DNA damage stimulus;	GO:0005730:nucleolus;GO:0005634:nucleus;	GO:0046404:ATP-dependent polydeoxyribonucleotide 5'-hydroxyl-kinase activity;GO:0019201:nucleotide kinase activity;GO:0046403:polynucleotide 3'-phosphatase activity;GO:0005524:ATP binding;GO:0000166:nucleotide binding;GO:0016787:hydrolase activity;GO:0019205:nucleobase-containing compound kinase activity;	K08073
ENSMUSG00000002968	7629	849	7.46	766	6.77	882	7.41	791	7.87	913	7.75	979	7.43	889	8.16	1022	8.11	800	7.90	955	7.59	892	7.45	737	6.78	1147	9.10	1188	9.21	1027	9.06	1423	10.15	1466	11.27	963	8.65	7	44876765	44892712	-	Med25	mediator complex subunit 25 [Source:MGI Symbol%3BAcc:MGI:1922863]	GO:0000122:negative regulation of transcription from RNA polymerase II promoter;GO:0035563:positive regulation of chromatin binding;GO:2001178:positive regulation of mediator complex assembly;GO:0071158:positive regulation of cell cycle arrest;GO:0045944:positive regulation of transcription from RNA polymerase II promoter;GO:0048147:negative regulation of fibroblast proliferation;GO:0044699:singl…	GO:0016592:mediator complex;	GO:0046965:retinoid X receptor binding;GO:0001104:RNA polymerase II transcription cofactor activity;	K15168;K09228
ENSMUSG00000002980	3199	4779	100.21	5020	105.81	5786	115.98	4664	110.69	5673	114.88	5768	104.42	4171	91.30	4453	84.31	2292	53.96	6036	114.46	6428	128.07	4125	90.46	4618	87.37	4767	88.09	3682	77.47	5172	87.95	5865	107.54	4191	89.72	7	19756131	19771016	-	Bcam	basal cell adhesion molecule [Source:MGI Symbol%3BAcc:MGI:1929940]	GO:0007160:cell-matrix adhesion;	GO:0009986:cell surface;GO:0005887:integral component of plasma membrane;	GO:0005055:laminin receptor activity;GO:0043236:laminin binding;	K06578
ENSMUSG00000002981	6210	1254	13.54	1220	13.25	1389	14.34	1230	15.04	1368	14.27	1511	14.09	1312	14.79	1711	16.69	1030	12.49	1539	15.03	1383	14.19	1238	13.99	1626	15.85	1782	16.96	1501	16.27	2038	17.85	1871	17.67	1642	18.11	7	19631571	19665033	-	Clptm1	cleft lip and palate associated transmembrane protein 1 [Source:MGI Symbol%3BAcc:MGI:1927155]	GO:0033081:regulation of T cell differentiation in thymus;	GO:0009897:external side of plasma membrane;GO:0016021:integral component of membrane;	-	-
ENSMUSG00000002983	3885	1147	19.80	976	16.94	987	16.29	927	18.12	1085	18.09	1193	17.78	1054	19.00	1068	16.65	1049	20.34	920	14.37	712	11.68	936	16.90	191	2.98	204	3.10	163	2.82	257	3.60	296	4.47	171	3.01	7	19606217	19629438	-	Relb	avian reticuloendotheliosis viral (v-rel) oncogene related B [Source:MGI Symbol%3BAcc:MGI:103289]	GO:0045063:T-helper 1 cell differentiation;GO:0006355:regulation of transcription, DNA-templated;GO:0019882:antigen processing and presentation;GO:0010628:positive regulation of gene expression;GO:0043011:myeloid dendritic cell differentiation;	GO:0005829:cytosol;GO:0005856:cytoskeleton;GO:0005634:nucleus;	GO:0003677:DNA binding;GO:0005515:protein binding;GO:0003700:sequence-specific DNA binding transcription factor activity;	K09253
ENSMUSG00000002984	4513	693	10.30	808	12.07	713	10.13	770	12.95	921	13.22	971	12.46	824	12.79	1120	15.03	650	10.85	923	12.41	890	12.57	790	12.28	1327	17.80	1149	15.05	1039	15.50	1659	20.00	1447	18.81	1104	16.75	7	19701313	19715438	-	Tomm40	translocase of outer mitochondrial membrane 40 [Source:MGI Symbol%3BAcc:MGI:1858259]	GO:0055085:transmembrane transport;GO:0044070:regulation of anion transport;GO:0006626:protein targeting to mitochondrion;GO:0044267:cellular protein metabolic process;GO:0006811:ion transport;	GO:0005742:mitochondrial outer membrane translocase complex;GO:0031307:integral component of mitochondrial outer membrane;GO:0046930:pore complex;	GO:0015288:porin activity;GO:0008320:protein transmembrane transporter activity;GO:0008308:voltage-gated anion channel activity;	K11518
ENSMUSG00000002985	2138	3065	96.16	2876	90.71	2821	84.61	2745	97.48	4189	126.93	4341	117.59	4389	143.75	7046	199.61	4362	153.65	2561	72.67	3393	101.15	3294	108.09	11329	320.71	14886	411.61	10530	331.49	13119	333.81	12742	349.59	12110	387.92	7	19696109	19699188	-	Apoe	apolipoprotein E [Source:MGI Symbol%3BAcc:MGI:88057]	GO:0034374:low-density lipoprotein particle remodeling;GO:0042159:lipoprotein catabolic process;GO:0006979:response to oxidative stress;GO:0006874:cellular calcium ion homeostasis;GO:0031103:axon regeneration;GO:0034384:high-density lipoprotein particle clearance;GO:0033700:phospholipid efflux;GO:0045773:positive regulation of axon extension;GO:0006641:triglyceride metabolic process;GO:0043407:ne…	GO:0043025:neuronal cell body;GO:0034362:low-density lipoprotein particle;GO:0005769:early endosome;GO:0005770:late endosome;GO:0005794:Golgi apparatus;GO:0042627:chylomicron;GO:0034364:high-density lipoprotein particle;GO:0031232:extrinsic component of external side of plasma membrane;GO:0034361:very-low-density lipoprotein particle;GO:0005874:microtubule;GO:0030425:dendrite;GO:0034363:intermedi…	GO:0048156:tau protein binding;GO:0046848:hydroxyapatite binding;GO:0017127:cholesterol transporter activity;GO:0060228:phosphatidylcholine-sterol O-acyltransferase activator activity;GO:0046982:protein heterodimerization activity;GO:0042803:protein homodimerization activity;GO:0001540:beta-amyloid binding;GO:0008201:heparin binding;GO:0071813:lipoprotein particle binding;GO:0070326:very-low-dens…	K04524
ENSMUSG00000002992	813	0	0.00	0	0.00	0	0.00	0	0.00	0	0.00	0	0.00	0	0.00	1	0.07	0	0.00	0	0.00	0	0.00	0	0.00	0	0.00	0	0.00	0	0.00	0	0.00	0	0.00	0	0.00	7	19671579	19677941	-	Apoc2	apolipoprotein C-II [Source:MGI Symbol%3BAcc:MGI:88054]	GO:0042953:lipoprotein transport;GO:0043086:negative regulation of catalytic activity;GO:0033344:cholesterol efflux;GO:0045723:positive regulation of fatty acid biosynthetic process;GO:0010898:positive regulation of triglyceride catabolic process;GO:0060697:positive regulation of phospholipid catabolic process;GO:0051006:positive regulation of lipoprotein lipase activity;GO:0045833:negative regul…	GO:0042627:chylomicron;GO:0034366:spherical high-density lipoprotein particle;GO:0034361:very-low-density lipoprotein particle;GO:0034363:intermediate-density lipoprotein particle;GO:0034362:low-density lipoprotein particle;	GO:0060230:lipoprotein lipase activator activity;GO:0043274:phospholipase binding;GO:0016004:phospholipase activator activity;GO:0055102:lipase inhibitor activity;GO:0008289:lipid binding;GO:0042803:protein homodimerization activity;	-
ENSMUSG00000002996	6167	509	5.54	501	5.48	617	6.42	369	4.54	438	4.60	505	4.74	414	4.70	496	4.87	293	3.58	814	8.01	650	6.72	401	4.56	681	6.68	577	5.53	563	6.14	876	7.73	535	5.09	529	5.87	12	31926254	31950535	-	Hbp1	high mobility group box transcription factor 1 [Source:MGI Symbol%3BAcc:MGI:894659]	GO:0016055:Wnt signaling pathway;GO:0043268:positive regulation of potassium ion transport;GO:0006355:regulation of transcription, DNA-templated;	GO:0005634:nucleus;	GO:0003723:RNA binding;GO:0003677:DNA binding;GO:0005515:protein binding;	-
ENSMUSG00000002997	3652	8	0.15	7	0.13	10	0.18	3	0.06	5	0.09	13	0.21	8	0.15	3	0.05	10	0.21	7	0.12	2	0.03	1	0.02	24	0.40	27	0.44	8	0.15	21	0.31	20	0.32	21	0.39	12	31958476	32061296	-	Prkar2b	protein kinase%2C cAMP dependent regulatory%2C type II beta [Source:MGI Symbol%3BAcc:MGI:97760]	GO:0097332:response to antipsychotic drug;GO:0045859:regulation of protein kinase activity;GO:0007612:learning;GO:0008283:cell proliferation;GO:0097338:response to clozapine;GO:0006631:fatty acid metabolic process;GO:0007165:signal transduction;GO:0009887:organ morphogenesis;	GO:0045121:membrane raft;GO:0005743:mitochondrial inner membrane;GO:0005813:centrosome;GO:0005952:cAMP-dependent protein kinase complex;GO:0048471:perinuclear region of cytoplasm;GO:0005886:plasma membrane;	GO:0008603:cAMP-dependent protein kinase regulator activity;GO:0016301:kinase activity;GO:0030552:cAMP binding;GO:0019904:protein domain specific binding;GO:0031625:ubiquitin protein ligase binding;GO:0034236:protein kinase A catalytic subunit binding;	K04739
ENSMUSG00000003031	4552	206	3.04	209	3.10	280	3.94	142	2.37	206	2.93	163	2.07	178	2.74	147	1.96	127	2.10	211	2.81	205	2.87	146	2.25	454	6.04	432	5.61	446	6.59	500	5.98	494	6.37	429	6.45	6	134920401	134925513	+	Cdkn1b	cyclin-dependent kinase inhibitor 1B [Source:MGI Symbol%3BAcc:MGI:104565]	GO:0045892:negative regulation of transcription, DNA-templated;GO:0071407:cellular response to organic cyclic compound;GO:0008284:positive regulation of cell proliferation;GO:0000082:G1/S transition of mitotic cell cycle;GO:0031116:positive regulation of microtubule polymerization;GO:0060770:negative regulation of epithelial cell proliferation involved in prostate gland development;GO:0007605:sen…	GO:0043234:protein complex;GO:0005829:cytosol;GO:0005634:nucleus;GO:0005768:endosome;	GO:0051087:chaperone binding;GO:0004861:cyclin-dependent protein serine/threonine kinase inhibitor activity;GO:0008656:cysteine-type endopeptidase activator activity involved in apoptotic process;GO:0032403:protein complex binding;GO:0019903:protein phosphatase binding;GO:0016301:kinase activity;GO:0030544:Hsp70 protein binding;	K06624
ENSMUSG00000003032	3049	200	4.40	200	4.42	228	4.80	202	5.03	237	5.04	288	5.47	213	4.89	304	6.04	258	6.37	270	5.37	178	3.72	201	4.62	659	13.08	942	18.26	740	16.34	1025	18.29	1220	23.47	759	17.05	4	55527143	55532466	-	Klf4	Kruppel-like factor 4 (gut) [Source:MGI Symbol%3BAcc:MGI:1342287]	GO:0048662:negative regulation of smooth muscle cell proliferation;GO:0071407:cellular response to organic cyclic compound;GO:0014067:negative regulation of phosphatidylinositol 3-kinase signaling;GO:0034115:negative regulation of heterotypic cell-cell adhesion;GO:0045415:negative regulation of interleukin-8 biosynthetic process;GO:0090051:negative regulation of cell migration involved in sprouti…	GO:0000790:nuclear chromatin;GO:0005667:transcription factor complex;GO:0005730:nucleolus;	GO:0003690:double-stranded DNA binding;GO:0001190:RNA polymerase II transcription factor binding transcription factor activity involved in positive regulation of transcription;GO:0035014:phosphatidylinositol 3-kinase regulator activity;GO:0001085:RNA polymerase II transcription factor binding;GO:0001077:RNA polymerase II core promoter proximal region sequence-specific DNA binding transcription fa…	K17846
ENSMUSG00000003033	3184	925	19.49	908	19.23	998	20.10	889	21.20	936	19.04	1123	20.43	955	21.00	1065	20.26	894	21.15	1057	20.14	794	15.89	817	18.00	1127	21.42	1114	20.68	1001	21.16	1292	22.07	1237	22.79	999	21.49	8	72240018	72257385	+	Ap1m1	adaptor-related protein complex AP-1%2C mu subunit 1 [Source:MGI Symbol%3BAcc:MGI:102776]	GO:0016192:vesicle-mediated transport;GO:0006886:intracellular protein transport;GO:0032438:melanosome organization;GO:0035646:endosome to melanosome transport;GO:0006892:post-Golgi vesicle-mediated transport;GO:0050690:regulation of defense response to virus by virus;GO:0019048:modulation by virus of host morphology or physiology;GO:0019886:antigen processing and presentation of exogenous peptid…	GO:0030131:clathrin adaptor complex;GO:0005802:trans-Golgi network;GO:0030665:clathrin-coated vesicle membrane;GO:0005794:Golgi apparatus;GO:0005829:cytosol;GO:0005765:lysosomal membrane;GO:0000139:Golgi membrane;GO:0032588:trans-Golgi network membrane;GO:0031410:cytoplasmic vesicle;	GO:0005515:protein binding;	K12393
ENSMUSG00000003037	4678	317	4.55	355	5.12	306	4.19	359	5.83	364	5.04	355	4.39	258	3.86	306	3.96	289	4.65	332	4.31	287	3.91	257	3.85	386	4.99	370	4.68	340	4.89	477	5.55	498	6.24	398	5.83	8	72161200	72183904	+	Rab8a	RAB8A%2C member RAS oncogene family [Source:MGI Symbol%3BAcc:MGI:96960]	-	-	-	K07901
ENSMUSG00000003038	3060	398	8.72	436	9.61	395	8.28	343	8.51	400	8.47	354	6.70	337	7.71	283	5.60	246	6.05	373	7.39	382	7.96	337	7.73	459	9.08	434	8.38	421	9.26	499	8.87	542	10.39	458	10.25	4	133964738	133968650	-	Hmgn2	high mobility group nucleosomal binding domain 2 [Source:MGI Symbol%3BAcc:MGI:96136]	-	GO:0005694:chromosome;	-	K11300
ENSMUSG00000003039	4409	623	9.48	543	8.30	671	9.76	559	9.63	672	9.87	673	8.84	609	9.67	670	9.20	632	10.80	763	10.50	645	9.32	582	9.26	590	8.10	674	9.04	500	7.63	780	9.62	787	10.47	537	8.34	8	72219730	72224418	+	Fam32a	family with sequence similarity 32%2C member A [Source:MGI Symbol%3BAcc:MGI:1915172]	GO:0007049:cell cycle;GO:0006915:apoptotic process;	GO:0005730:nucleolus;	-	K13120
ENSMUSG00000003051	2217	0	0.00	0	0.00	4	0.12	0	0.00	4	0.12	0	0.00	1	0.03	1	0.03	3	0.10	1	0.03	0	0.00	0	0.00	1	0.03	0	0.00	0	0.00	0	0.00	0	0.00	1	0.03	1	135253575	135258568	-	Elf3	E74-like factor 3 [Source:MGI Symbol%3BAcc:MGI:1101781]	GO:0045892:negative regulation of transcription, DNA-templated;GO:0006954:inflammatory response;GO:0071709:membrane assembly;GO:0007184:SMAD protein import into nucleus;GO:0001824:blastocyst development;GO:0007182:common-partner SMAD protein phosphorylation;GO:0060056:mammary gland involution;GO:0051693:actin filament capping;GO:0072661:protein targeting to plasma membrane;GO:0043001:Golgi to pla…	GO:0008091:spectrin;GO:0043234:protein complex;GO:0032437:cuticular plate;GO:0005886:plasma membrane;GO:0031430:M band;GO:0005794:Golgi apparatus;GO:0005730:nucleolus;	GO:0003700:sequence-specific DNA binding transcription factor activity;GO:0030506:ankyrin binding;GO:0005543:phospholipid binding;GO:0005200:structural constituent of cytoskeleton;GO:0003713:transcription coactivator activity;GO:0032403:protein complex binding;GO:0005516:calmodulin binding;GO:0043565:sequence-specific DNA binding;GO:0003779:actin binding;	K09429
ENSMUSG00000003053	3061	2	0.04	0	0.00	2	0.04	0	0.00	11	0.23	5	0.09	7	0.16	9	0.18	3	0.07	7	0.14	0	0.00	2	0.05	9	0.18	2	0.04	1	0.02	10	0.18	5	0.10	4	0.09	19	39269405	39330713	+	Cyp2c29	cytochrome P450%2C family 2%2C subfamily c%2C polypeptide 29 [Source:MGI Symbol%3BAcc:MGI:103238]	GO:0042738:exogenous drug catabolic process;GO:0070989:oxidative demethylation;GO:0006082:organic acid metabolic process;	GO:0016020:membrane;GO:0005783:endoplasmic reticulum;	GO:0009055:electron carrier activity;GO:0005506:iron ion binding;GO:0020037:heme binding;GO:0034875:caffeine oxidase activity;GO:0070330:aromatase activity;	K07413
ENSMUSG00000003062	5600	140	1.68	195	2.35	188	2.15	124	1.68	157	1.82	172	1.78	131	1.64	179	1.94	134	1.80	201	2.18	137	1.56	119	1.49	191	2.06	250	2.64	134	1.61	204	1.98	247	2.59	196	2.40	13	19357676	19395795	-	Stard3nl	STARD3 N-terminal like [Source:MGI Symbol%3BAcc:MGI:1923455]	-	GO:0016021:integral component of membrane;GO:0005768:endosome;	-	-
ENSMUSG00000003068	4580	2521	36.92	2342	34.48	2602	36.43	2069	34.30	2443	34.56	2759	34.89	2402	36.73	2636	34.86	1968	32.36	2205	29.21	2238	31.14	2007	30.74	2718	35.92	2772	35.78	2221	32.64	3114	36.99	3055	39.13	2473	36.98	10	80115803	80130682	+	Stk11	serine/threonine kinase 11 [Source:MGI Symbol%3BAcc:MGI:1341870]	GO:0043276:anoikis;GO:0001894:tissue homeostasis;GO:0006914:autophagy;GO:0033762:response to glucagon;GO:0030010:establishment of cell polarity;GO:0030111:regulation of Wnt signaling pathway;GO:0050772:positive regulation of axonogenesis;GO:0060770:negative regulation of epithelial cell proliferation involved in prostate gland development;GO:0030511:positive regulation of transforming growth fact…	GO:0043234:protein complex;GO:0005829:cytosol;GO:0005739:mitochondrion;GO:0005634:nucleus;GO:0016020:membrane;	GO:0004674:protein serine/threonine kinase activity;GO:0000287:magnesium ion binding;GO:0002039:p53 binding;GO:0032403:protein complex binding;GO:0042802:identical protein binding;GO:0005524:ATP binding;GO:0030275:LRR domain binding;GO:0030295:protein kinase activator activity;	K07298
ENSMUSG00000003070	2131	0	0.00	5	0.16	2	0.06	0	0.00	2	0.06	4	0.11	0	0.00	4	0.11	1	0.04	4	0.11	2	0.06	0	0.00	6	0.17	0	0.00	9	0.28	8	0.20	11	0.30	11	0.35	10	80179482	80190010	+	Efna2	ephrin A2 [Source:MGI Symbol%3BAcc:MGI:102707]	GO:0046849:bone remodeling;GO:0048013:ephrin receptor signaling pathway;GO:0030316:osteoclast differentiation;	GO:0031594:neuromuscular junction;GO:0005886:plasma membrane;GO:0043204:perikaryon;GO:0031225:anchored component of membrane;	GO:0046875:ephrin receptor binding;	K05462
ENSMUSG00000003072	1928	9216	320.63	10707	374.47	10012	333.00	10053	395.88	11516	386.95	13824	415.24	11723	425.79	14641	459.96	9206	359.61	12154	382.42	11698	386.72	11018	400.92	15352	481.93	16212	497.10	12660	441.96	20184	569.52	17633	536.48	13748	488.36	10	80138632	80145818	+	Atp5d	ATP synthase%2C H+ transporting%2C mitochondrial F1 complex%2C delta subunit [Source:MGI Symbol%3BAcc:MGI:1913293]	GO:0006172:ADP biosynthetic process;GO:0015986:ATP synthesis coupled proton transport;	GO:0000275:mitochondrial proton-transporting ATP synthase complex, catalytic core F(1);	GO:0046961:proton-transporting ATPase activity, rotational mechanism;GO:0046933:proton-transporting ATP synthase activity, rotational mechanism;GO:0032403:protein complex binding;	K02134
ENSMUSG00000003099	3136	1002	21.43	859	18.47	1007	20.59	834	20.19	1053	21.75	1096	20.24	976	21.79	1320	25.49	804	19.31	1045	20.21	1110	22.56	906	20.27	1310	25.28	1246	23.49	1187	25.48	1646	28.55	1451	27.14	1058	23.11	7	17004640	17027924	-	Ppp5c	protein phosphatase 5%2C catalytic subunit [Source:MGI Symbol%3BAcc:MGI:102666]	GO:0006470:protein dephosphorylation;GO:0051291:protein heterooligomerization;GO:0043123:positive regulation of I-kappaB kinase/NF-kappaB signaling;GO:0043278:response to morphine;	GO:0005829:cytosol;GO:0043005:neuron projection;GO:0043025:neuronal cell body;GO:0005794:Golgi apparatus;GO:0005634:nucleus;	GO:0004871:signal transducer activity;GO:0046872:metal ion binding;GO:0042802:identical protein binding;GO:0004721:phosphoprotein phosphatase activity;	K04460
ENSMUSG00000003119	11730	399	2.28	301	1.73	344	1.88	300	1.94	379	2.09	522	2.58	341	2.04	373	1.93	342	2.20	405	2.09	329	1.79	321	1.92	271	1.40	240	1.21	190	1.09	311	1.44	316	1.58	221	1.29	11	98203059	98278504	+	Cdk12	cyclin-dependent kinase 12 [Source:MGI Symbol%3BAcc:MGI:1098802]	GO:0006397:mRNA processing;GO:0046777:protein autophosphorylation;GO:0008380:RNA splicing;GO:0043405:regulation of MAP kinase activity;GO:0070816:phosphorylation of RNA polymerase II C-terminal domain;	GO:0016607:nuclear speck;GO:0002944:cyclin K-CDK12 complex;GO:0019908:nuclear cyclin-dependent protein kinase holoenzyme complex;GO:0005730:nucleolus;	GO:0004693:cyclin-dependent protein serine/threonine kinase activity;GO:0030332:cyclin binding;GO:0008353:RNA polymerase II carboxy-terminal domain kinase activity;GO:0005524:ATP binding;	K08819
ENSMUSG00000003123	5886	1000	11.40	849	9.73	1037	11.30	801	10.33	1004	11.05	845	8.31	856	10.18	1194	12.29	731	9.35	1078	11.11	985	10.67	662	7.89	1253	12.88	1307	13.13	1028	11.76	1765	16.31	1918	19.11	1205	14.02	7	25379527	25398710	-	Lipe	lipase%2C hormone sensitive [Source:MGI Symbol%3BAcc:MGI:96790]	GO:0042758:long-chain fatty acid catabolic process;GO:0019433:triglyceride catabolic process;GO:0006363:termination of RNA polymerase I transcription;GO:0006361:transcription initiation from RNA polymerase I promoter;GO:0046340:diacylglycerol catabolic process;GO:0008203:cholesterol metabolic process;GO:0007565:female pregnancy;GO:0042493:response to drug;	GO:0005829:cytosol;GO:0005739:mitochondrion;GO:0005901:caveola;GO:0005615:extracellular space;GO:0005811:lipid particle;GO:0005634:nucleus;	GO:0042134:rRNA primary transcript binding;GO:0047372:acylglycerol lipase activity;GO:0033878:hormone-sensitive lipase activity;GO:0004806:triglyceride lipase activity;GO:0019901:protein kinase binding;	K07188
ENSMUSG00000003131	8266	566	4.59	620	5.06	698	5.41	502	4.61	608	4.77	644	4.51	594	5.03	625	4.58	511	4.66	679	4.98	569	4.39	430	3.65	475	3.48	483	3.45	436	3.55	593	3.90	608	4.31	439	3.64	9	45962859	46012690	-	Pafah1b2	platelet-activating factor acetylhydrolase%2C isoform 1b%2C subunit 2 [Source:MGI Symbol%3BAcc:MGI:108415]	GO:0016042:lipid catabolic process;GO:0007420:brain development;GO:0007283:spermatogenesis;GO:0016239:positive regulation of macroautophagy;	GO:0005829:cytosol;GO:0005730:nucleolus;GO:0005886:plasma membrane;	GO:0003847:1-alkyl-2-acetylglycerophosphocholine esterase activity;GO:0046982:protein heterodimerization activity;GO:0042803:protein homodimerization activity;GO:0047179:platelet-activating factor acetyltransferase activity;	K16795
ENSMUSG00000003134	5239	116	1.49	93	1.20	106	1.30	85	1.23	111	1.37	110	1.22	79	1.06	93	1.08	78	1.12	102	1.18	76	0.92	74	0.99	161	1.86	232	2.62	194	2.49	249	2.59	282	3.16	179	2.34	1	39371492	39478755	-	Tbc1d8	TBC1 domain family%2C member 8 [Source:MGI Symbol%3BAcc:MGI:1927225]	-	GO:0005622:intracellular;	GO:0005509:calcium ion binding;	-
ENSMUSG00000003135	3508	353	6.75	267	5.13	314	5.74	244	5.28	289	5.34	344	5.68	317	6.33	300	5.18	286	6.14	356	6.16	320	5.81	300	6.00	270	4.66	240	4.04	234	4.49	327	5.07	296	4.95	229	4.47	1	39534992	39546889	+	Cnot11	CCR4-NOT transcription complex%2C subunit 11 [Source:MGI Symbol%3BAcc:MGI:106580]	GO:0008283:cell proliferation;GO:0000289:nuclear-transcribed mRNA poly(A) tail shortening;	GO:0030014:CCR4-NOT complex;GO:0005829:cytosol;	GO:0005515:protein binding;	-
ENSMUSG00000003153	7245	88	0.81	98	0.91	77	0.68	73	0.76	105	0.94	137	1.10	70	0.68	81	0.68	99	1.03	76	0.64	79	0.69	75	0.73	38	0.32	60	0.49	28	0.26	53	0.40	57	0.46	21	0.20	6	122727809	122801640	-	Slc2a3	solute carrier family 2 (facilitated glucose transporter)%2C member 3 [Source:MGI Symbol%3BAcc:MGI:95757]	GO:0055085:transmembrane transport;GO:0009749:response to glucose;GO:0070837:dehydroascorbic acid transport;GO:0046323:glucose import;GO:0043066:negative regulation of apoptotic process;	GO:0002080:acrosomal membrane;GO:0016021:integral component of membrane;GO:0005901:caveola;GO:0030672:synaptic vesicle membrane;	GO:0033300:dehydroascorbic acid transporter activity;GO:0019900:kinase binding;GO:0016936:galactoside binding;GO:0055056:D-glucose transmembrane transporter activity;GO:0005536:glucose binding;GO:0033222:xylose binding;	K08142
ENSMUSG00000003154	5346	759	9.52	576	7.27	697	8.36	533	7.57	581	7.04	849	9.20	672	8.80	499	5.65	495	6.97	637	7.23	657	7.83	481	6.31	812	9.19	872	9.64	722	9.09	1051	10.70	915	10.04	654	8.38	6	122819914	122845366	+	Foxj2	forkhead box J2 [Source:MGI Symbol%3BAcc:MGI:1926805]	GO:0009888:tissue development;GO:0000122:negative regulation of transcription from RNA polymerase II promoter;GO:0048513:organ development;GO:0045893:positive regulation of transcription, DNA-templated;GO:0007389:pattern specification process;GO:0009790:embryo development;GO:0051090:regulation of sequence-specific DNA binding transcription factor activity;	GO:0005730:nucleolus;GO:0005667:transcription factor complex;	GO:0003690:double-stranded DNA binding;GO:0008301:DNA binding, bending;GO:0003705:RNA polymerase II distal enhancer sequence-specific DNA binding transcription factor activity;GO:0043565:sequence-specific DNA binding;GO:0019904:protein domain specific binding;GO:0008134:transcription factor binding;	K09403
ENSMUSG00000003161	4852	915	12.65	991	13.77	997	13.18	846	13.24	1013	13.53	1189	14.19	870	12.56	826	10.31	763	11.84	877	10.97	777	10.21	939	13.58	659	8.22	714	8.70	531	7.37	653	7.32	782	9.45	562	7.93	5	8046078	8069379	+	Sri	sorcin [Source:MGI Symbol%3BAcc:MGI:98419]	GO:0060315:negative regulation of ryanodine-sensitive calcium-release channel activity;GO:1901844:regulation of cell communication by electrical coupling involved in cardiac conduction;GO:0010459:negative regulation of heart rate;GO:1901077:regulation of relaxation of muscle;GO:0086004:regulation of cardiac muscle cell contraction;GO:1901385:regulation of voltage-gated calcium channel activity;	GO:0016529:sarcoplasmic reticulum;GO:0005829:cytosol;GO:0030018:Z disc;GO:0031982:vesicle;GO:0005789:endoplasmic reticulum membrane;GO:0005886:plasma membrane;	GO:0005509:calcium ion binding;GO:0002020:protease binding;GO:0046982:protein heterodimerization activity;	-
ENSMUSG00000003166	6853	622	6.09	539	5.30	596	5.58	562	6.23	583	5.51	686	5.80	562	5.74	723	6.39	553	6.08	666	5.90	534	4.97	513	5.25	653	5.77	792	6.83	671	6.59	921	7.31	865	7.40	635	6.35	16	17839482	17898562	-	Dgcr2	DiGeorge syndrome critical region gene 2 [Source:MGI Symbol%3BAcc:MGI:892866]	GO:0007155:cell adhesion;GO:0042493:response to drug;	GO:0016021:integral component of membrane;	GO:0030246:carbohydrate binding;	-
ENSMUSG00000003184	3442	867	16.90	845	16.55	770	14.35	774	17.07	825	15.53	888	14.94	548	11.15	708	12.46	658	14.40	783	13.80	553	10.24	595	12.13	1019	17.92	1260	21.64	981	19.18	1134	17.92	1332	22.70	951	18.92	7	44997648	45002848	+	Irf3	interferon regulatory factor 3 [Source:MGI Symbol%3BAcc:MGI:1859179]	GO:0000122:negative regulation of transcription from RNA polymerase II promoter;GO:0071359:cellular response to dsRNA;GO:0060340:positive regulation of type I interferon-mediated signaling pathway;GO:0050715:positive regulation of cytokine secretion;GO:0031663:lipopolysaccharide-mediated signaling pathway;GO:0045358:negative regulation of interferon-beta biosynthetic process;GO:0032728:positive r…	GO:0005737:cytoplasm;GO:0005634:nucleus;	GO:0044212:transcription regulatory region DNA binding;GO:0003700:sequence-specific DNA binding transcription factor activity;GO:0042803:protein homodimerization activity;	K05411
ENSMUSG00000003190	1976	52	1.77	62	2.12	67	2.17	48	1.84	55	1.80	54	1.58	34	1.20	65	1.99	53	2.02	59	1.81	51	1.65	49	1.74	184	5.64	174	5.21	174	5.93	233	6.41	241	7.15	160	5.55	7	44991222	44998712	-	Bcl2l12	BCL2-like 12 (proline rich) [Source:MGI Symbol%3BAcc:MGI:1922986]	GO:0042981:regulation of apoptotic process;	-	-	-
ENSMUSG00000003198	2448	31	0.85	61	1.68	72	1.89	43	1.33	53	1.40	61	1.44	48	1.37	48	1.19	51	1.57	42	1.04	47	1.22	36	1.03	54	1.34	69	1.67	50	1.37	41	0.91	52	1.25	58	1.62	17	55892093	55898928	+	Zfp959	zinc finger protein 959 [Source:MGI Symbol%3BAcc:MGI:2385058]	-	-	GO:0046872:metal ion binding;	K09228
ENSMUSG00000003199	2305	549	15.98	578	16.91	619	17.22	499	16.44	638	17.93	740	18.59	547	16.62	861	22.62	514	16.79	712	18.74	665	18.39	569	17.32	951	24.97	960	24.62	801	23.39	1157	27.31	1010	25.70	789	23.44	17	56005711	56016790	+	Mpnd	MPN domain containing [Source:MGI Symbol%3BAcc:MGI:1915297]	GO:0051603:proteolysis involved in cellular protein catabolic process;GO:0006508:proteolysis;	GO:0005737:cytoplasm;GO:0005839:proteasome core complex;GO:0005634:nucleus;	GO:0004298:threonine-type endopeptidase activity;GO:0008233:peptidase activity;	-
ENSMUSG00000003200	5012	560	7.49	540	7.27	557	7.13	521	7.89	642	8.30	735	8.49	604	8.44	737	8.91	605	9.09	516	6.25	473	6.02	437	6.12	418	5.05	534	6.30	412	5.53	547	5.94	644	7.54	496	6.78	17	56016750	56036635	-	Sh3gl1	SH3-domain GRB2-like 1 [Source:MGI Symbol%3BAcc:MGI:700010]	GO:0006897:endocytosis;	GO:0016020:membrane;GO:0005768:endosome;	GO:0005515:protein binding;GO:0008289:lipid binding;	K11247
ENSMUSG00000003206	1154	84	4.88	84	4.91	72	4.00	82	5.39	76	4.27	95	4.77	74	4.49	98	5.14	95	6.20	69	3.63	116	6.41	59	3.59	19	1.00	26	1.33	5	0.29	32	1.51	20	1.02	11	0.65	17	55952640	55957022	+	Ebi3	Epstein-Barr virus induced gene 3 [Source:MGI Symbol%3BAcc:MGI:1354171]	GO:0019221:cytokine-mediated signaling pathway;	GO:0005615:extracellular space;GO:0016020:membrane;	GO:0004896:cytokine receptor activity;GO:0005125:cytokine activity;GO:0045523:interleukin-27 receptor binding;	-
ENSMUSG00000003208	4956	214	2.90	207	2.82	186	2.41	203	3.11	178	2.33	252	2.94	242	3.42	241	2.95	207	3.15	203	2.48	169	2.17	216	3.06	138	1.69	110	1.31	117	1.59	158	1.73	156	1.85	121	1.67	17	55959099	55968285	+	Yju2	YJU2 splicing factor [Source:MGI Symbol%3BAcc:MGI:1920136]	GO:0043518:negative regulation of DNA damage response, signal transduction by p53 class mediator;GO:0043524:negative regulation of neuron apoptotic process;	-	-	-
ENSMUSG00000003226	11728	1409	8.06	1177	6.77	1310	7.16	969	6.27	1333	7.36	1522	7.52	1397	8.34	1068	5.52	1347	8.65	1255	6.49	1166	6.34	1203	7.20	758	3.91	803	4.05	727	4.17	817	3.79	823	4.12	743	4.34	10	58446920	58494356	+	Ranbp2	RAN binding protein 2 [Source:MGI Symbol%3BAcc:MGI:894323]	GO:0006457:protein folding;GO:0016925:protein sumoylation;GO:0046907:intracellular transport;GO:0015031:protein transport;GO:0051028:mRNA transport;	GO:0042405:nuclear inclusion body;GO:0031965:nuclear membrane;GO:0044615:nuclear pore nuclear basket;	GO:0008270:zinc ion binding;GO:0016874:ligase activity;GO:0003755:peptidyl-prolyl cis-trans isomerase activity;GO:0005515:protein binding;	K12172
ENSMUSG00000003227	3637	57	1.05	20	0.37	17	0.30	28	0.58	22	0.39	28	0.45	41	0.79	46	0.77	23	0.48	29	0.48	31	0.54	16	0.31	5	0.08	2	0.03	7	0.13	3	0.04	5	0.08	4	0.08	10	58600789	58675654	-	Edar	ectodysplasin-A receptor [Source:MGI Symbol%3BAcc:MGI:1343498]	GO:0042475:odontogenesis of dentin-containing tooth;GO:0043473:pigmentation;GO:0006915:apoptotic process;GO:0030154:cell differentiation;GO:0060662:salivary gland cavitation;GO:0001942:hair follicle development;GO:0042346:positive regulation of NF-kappaB import into nucleus;	GO:0016021:integral component of membrane;GO:0045177:apical part of cell;GO:0005886:plasma membrane;	GO:0004872:receptor activity;	K05162
ENSMUSG00000003228	7055	612	5.82	569	5.44	664	6.04	526	5.66	680	6.24	736	6.04	697	6.92	757	6.50	733	7.82	683	5.87	521	4.71	501	4.98	720	6.18	677	5.67	570	5.44	824	6.35	775	6.44	593	5.76	19	60889749	61095968	+	Grk5	G protein-coupled receptor kinase 5 [Source:MGI Symbol%3BAcc:MGI:109161]	GO:0046777:protein autophosphorylation;GO:0016055:Wnt signaling pathway;GO:0002029:desensitization of G-protein coupled receptor protein signaling pathway;GO:0007217:tachykinin receptor signaling pathway;GO:0038032:termination of G-protein coupled receptor signaling pathway;GO:0042493:response to drug;GO:0043066:negative regulation of apoptotic process;	GO:0005737:cytoplasm;GO:0005634:nucleus;GO:0005886:plasma membrane;	GO:0004703:G-protein coupled receptor kinase activity;GO:0008289:lipid binding;GO:0005524:ATP binding;	K08291
ENSMUSG00000003233	6410	577	6.04	449	4.72	505	5.05	465	5.51	570	5.76	571	5.16	511	5.58	686	6.48	460	5.40	610	5.77	561	5.58	468	5.12	942	8.89	942	8.69	826	8.67	998	8.47	1016	9.30	706	7.54	16	20516982	20534010	+	Dvl3	dishevelled segment polarity protein 3 [Source:MGI Symbol%3BAcc:MGI:108100]	GO:0060070:canonical Wnt signaling pathway;GO:0043507:positive regulation of JUN kinase activity;GO:0060026:convergent extension;GO:0090103:cochlea morphogenesis;GO:0090179:planar cell polarity pathway involved in neural tube closure;GO:0045893:positive regulation of transcription, DNA-templated;GO:0038031:non-canonical Wnt signaling pathway via JNK cascade;GO:0003148:outflow tract septum morphog…	GO:0005938:cell cortex;	GO:0004871:signal transducer activity;GO:0005109:frizzled binding;GO:0046982:protein heterodimerization activity;GO:0002020:protease binding;GO:0008013:beta-catenin binding;	K02353
ENSMUSG00000003234	3558	651	12.27	699	13.25	801	14.44	777	16.58	781	14.22	783	12.74	600	11.81	793	13.50	534	11.30	833	14.20	745	13.35	600	11.83	951	16.18	966	16.05	867	16.40	1143	17.48	1062	17.51	850	16.36	16	20548577	20561379	+	Abcf3	ATP-binding cassette%2C sub-family F (GCN20)%2C member 3 [Source:MGI Symbol%3BAcc:MGI:1351656]	GO:0051607:defense response to virus;	-	GO:0016887:ATPase activity;GO:0005515:protein binding;GO:0005524:ATP binding;GO:0017111:nucleoside-triphosphatase activity;GO:0000166:nucleotide binding;	K06158
ENSMUSG00000003235	2595	999	25.82	1057	27.47	1142	28.22	923	27.00	1071	26.74	1197	26.71	887	23.94	1246	29.08	837	24.29	1155	27.00	1040	25.54	998	26.98	1183	27.59	1143	26.04	1019	26.43	1366	28.64	1162	26.27	1070	28.24	16	20498817	20509323	+	Eif2b5	eukaryotic translation initiation factor 2B%2C subunit 5 epsilon [Source:MGI Symbol%3BAcc:MGI:2446176]	GO:0009749:response to glucose;GO:0001541:ovarian follicle development;GO:0014003:oligodendrocyte development;GO:0032057:negative regulation of translational initiation in response to stress;GO:0045948:positive regulation of translational initiation;GO:0016070:RNA metabolic process;GO:0043434:response to peptide hormone;GO:0050790:regulation of catalytic activity;GO:0009408:response to heat;GO:00…	GO:0005634:nucleus;GO:0005851:eukaryotic translation initiation factor 2B complex;	GO:0016740:transferase activity;GO:0003743:translation initiation factor activity;GO:0031369:translation initiation factor binding;GO:0005085:guanyl-nucleotide exchange factor activity;	K03240
ENSMUSG00000003269	3445	405	7.89	434	8.49	458	8.53	438	9.65	484	9.10	577	9.70	480	9.76	483	8.49	476	10.41	452	7.96	389	7.20	392	7.98	467	8.20	559	9.59	436	8.52	704	11.12	753	12.82	492	9.78	7	45806637	45814581	-	Cyth2	cytohesin 2 [Source:MGI Symbol%3BAcc:MGI:1334255]	GO:0032012:regulation of ARF protein signal transduction;GO:0030155:regulation of cell adhesion;	GO:0005737:cytoplasm;GO:0005886:plasma membrane;	GO:0005543:phospholipid binding;GO:0005086:ARF guanyl-nucleotide exchange factor activity;GO:0005515:protein binding;	K18441
ENSMUSG00000003271	3950	3	0.05	0	0.00	0	0.00	0	0.00	0	0.00	1	0.01	2	0.04	0	0.00	2	0.04	0	0.00	0	0.00	0	0.00	0	0.00	0	0.00	1	0.02	0	0.00	1	0.01	0	0.00	7	45729983	45784669	-	Sult2b1	sulfotransferase family%2C cytosolic%2C 2B%2C member 1 [Source:MGI Symbol%3BAcc:MGI:1926342]	GO:0000103:sulfate assimilation;GO:0008202:steroid metabolic process;	GO:0005783:endoplasmic reticulum;GO:0005737:cytoplasm;GO:0043231:intracellular membrane-bounded organelle;	GO:0050294:steroid sulfotransferase activity;GO:0004027:alcohol sulfotransferase activity;	K01015
ENSMUSG00000003273	1926	60	2.09	58	2.03	75	2.50	61	2.40	67	2.25	42	1.26	36	1.31	37	1.16	31	1.21	53	1.67	45	1.49	24	0.87	57	1.79	47	1.44	90	3.15	80	2.26	74	2.25	59	2.10	7	45699843	45704682	+	Car11	carbonic anhydrase 11 [Source:MGI Symbol%3BAcc:MGI:1336193]	-	GO:0005576:extracellular region;GO:0016323:basolateral plasma membrane;	GO:0004089:carbonate dehydratase activity;	-
ENSMUSG00000003279	17890	13	0.05	1	0.00	1	0.00	1	0.00	0	0.00	1	0.00	0	0.00	0	0.00	3	0.01	2	0.01	3	0.01	0	0.00	4	0.01	5	0.02	1	0.00	1	0.00	3	0.01	5	0.02	17	69969073	70821413	+	Dlgap1	DLG associated protein 1 [Source:MGI Symbol%3BAcc:MGI:1346065]	GO:0035418:protein localization to synapse;GO:0061136:regulation of proteasomal protein catabolic process;GO:0007268:synaptic transmission;GO:0070842:aggresome assembly;	GO:0030054:cell junction;GO:0045211:postsynaptic membrane;GO:0014069:postsynaptic density;GO:0005886:plasma membrane;GO:0016020:membrane;	GO:0032403:protein complex binding;GO:0019904:protein domain specific binding;	K15008
ENSMUSG00000003282	8487	85	0.67	85	0.68	121	0.91	58	0.52	75	0.57	77	0.53	57	0.47	57	0.41	47	0.42	84	0.60	72	0.54	76	0.63	88	0.63	112	0.78	69	0.55	64	0.41	95	0.66	70	0.56	4	3900996	3938423	-	Plag1	pleiomorphic adenoma gene 1 [Source:MGI Symbol%3BAcc:MGI:1891916]	GO:0022612:gland morphogenesis;GO:0006355:regulation of transcription, DNA-templated;GO:0060252:positive regulation of glial cell proliferation;GO:0035264:multicellular organism growth;GO:0035265:organ growth;GO:0010629:negative regulation of gene expression;GO:0010628:positive regulation of gene expression;GO:0060736:prostate gland growth;GO:0006357:regulation of transcription from RNA polymeras…	GO:0005634:nucleus;	GO:0008270:zinc ion binding;GO:0000981:sequence-specific DNA binding RNA polymerase II transcription factor activity;GO:0003677:DNA binding;	K19484
ENSMUSG00000003283	2092	298	9.55	292	9.41	242	7.42	225	8.17	274	8.48	255	7.06	214	7.16	333	9.64	290	10.44	243	7.05	191	5.82	172	5.77	54	1.56	66	1.87	50	1.61	66	1.72	51	1.43	67	2.19	2	153108468	153151441	+	Hck	hemopoietic cell kinase [Source:MGI Symbol%3BAcc:MGI:96052]	GO:0008360:regulation of cell shape;GO:0043066:negative regulation of apoptotic process;GO:0071801:regulation of podosome assembly;GO:0006887:exocytosis;GO:0046777:protein autophosphorylation;GO:0008284:positive regulation of cell proliferation;GO:0051090:regulation of sequence-specific DNA binding transcription factor activity;GO:0018108:peptidyl-tyrosine phosphorylation;GO:0006954:inflammatory …	GO:0005925:focal adhesion;GO:0030133:transport vesicle;GO:0005884:actin filament;GO:0031234:extrinsic component of cytoplasmic side of plasma membrane;GO:0005764:lysosome;GO:0005794:Golgi apparatus;GO:0005829:cytosol;GO:0042995:cell projection;GO:0005901:caveola;GO:0005634:nucleus;	GO:0004715:non-membrane spanning protein tyrosine kinase activity;GO:0005524:ATP binding;	K08893
ENSMUSG00000003299	2617	1435	36.78	1476	38.03	1355	33.20	1250	36.26	1472	36.44	1690	37.40	1395	37.33	1993	46.13	952	27.40	1673	38.78	1671	40.70	1446	38.76	2238	51.76	2257	50.99	1988	51.13	2715	56.44	2316	51.91	2019	52.84	9	21002738	21008839	+	Mrpl4	mitochondrial ribosomal protein L4 [Source:MGI Symbol%3BAcc:MGI:2137210]	GO:0006412:translation;	GO:0005840:ribosome;GO:0005739:mitochondrion;	GO:0003735:structural constituent of ribosome;	K02926
ENSMUSG00000003308	4693	825	11.79	803	11.54	869	11.87	826	13.36	898	12.40	955	11.78	943	14.07	1143	14.75	831	13.34	1132	14.63	864	11.73	752	11.24	911	11.75	928	11.69	714	10.24	1240	14.37	1039	12.99	843	12.30	9	21229730	21239361	-	Keap1	kelch-like ECH-associated protein 1 [Source:MGI Symbol%3BAcc:MGI:1858732]	GO:0071353:cellular response to interleukin-4;GO:0042994:cytoplasmic sequestering of transcription factor;GO:0010629:negative regulation of gene expression;GO:0006355:regulation of transcription, DNA-templated;GO:0010499:proteasomal ubiquitin-independent protein catabolic process;GO:0051259:protein oligomerization;GO:0016567:protein ubiquitination;GO:0045604:regulation of epidermal cell different…	GO:0005925:focal adhesion;GO:0005913:cell-cell adherens junction;GO:0030496:midbody;GO:0005783:endoplasmic reticulum;GO:0005634:nucleus;GO:0031463:Cul3-RING ubiquitin ligase complex;	GO:0005515:protein binding;	K10456
ENSMUSG00000003309	3140	0	0.00	1	0.02	0	0.00	0	0.00	3	0.06	0	0.00	2	0.04	0	0.00	0	0.00	2	0.04	0	0.00	1	0.02	2	0.04	0	0.00	2	0.04	0	0.00	2	0.04	0	0.00	9	21294275	21312337	-	Ap1m2	adaptor protein complex AP-1%2C mu 2 subunit [Source:MGI Symbol%3BAcc:MGI:1336974]	GO:0016192:vesicle-mediated transport;GO:0006886:intracellular protein transport;GO:0006903:vesicle targeting;GO:0006892:post-Golgi vesicle-mediated transport;GO:0006605:protein targeting;GO:0050690:regulation of defense response to virus by virus;GO:0016032:viral process;GO:0019886:antigen processing and presentation of exogenous peptide antigen via MHC class II;	GO:0005794:Golgi apparatus;GO:0031410:cytoplasmic vesicle;GO:0030131:clathrin adaptor complex;GO:0005802:trans-Golgi network;GO:0005829:cytosol;GO:0030659:cytoplasmic vesicle membrane;GO:0005765:lysosomal membrane;GO:0000139:Golgi membrane;GO:0032588:trans-Golgi network membrane;	-	K12393
ENSMUSG00000003316	7090	657	6.22	631	6.00	842	7.62	582	6.23	713	6.51	800	6.53	758	7.49	955	8.16	606	6.44	1132	9.69	1057	9.50	605	5.99	1045	8.92	943	7.86	822	7.80	1489	11.43	1165	9.64	1026	9.91	8	111154421	111259216	-	Glg1	golgi apparatus protein 1 [Source:MGI Symbol%3BAcc:MGI:104967]	GO:0030512:negative regulation of transforming growth factor beta receptor signaling pathway;GO:0010955:negative regulation of protein processing;GO:0032330:regulation of chondrocyte differentiation;GO:0060349:bone morphogenesis;	GO:0005797:Golgi medial cisterna;GO:0016021:integral component of membrane;GO:0000139:Golgi membrane;GO:0031012:extracellular matrix;GO:0005886:plasma membrane;	GO:0017134:fibroblast growth factor binding;	K06816
ENSMUSG00000003341	4713	1	0.01	3	0.04	5	0.07	0	0.00	4	0.05	2	0.02	6	0.09	0	0.00	1	0.02	0	0.00	1	0.01	2	0.03	1	0.01	2	0.03	1	0.01	0	0.00	1	0.01	0	0.00	10	80519584	80539124	-	Atp8b3	ATPase%2C class I%2C type 8B%2C member 3 [Source:MGI Symbol%3BAcc:MGI:1914581]	GO:0045332:phospholipid translocation;GO:0007339:binding of sperm to zona pellucida;	GO:0001669:acrosomal vesicle;GO:0016021:integral component of membrane;	GO:0004012:phospholipid-translocating ATPase activity;GO:0005524:ATP binding;	K01530
ENSMUSG00000003344	3586	301	5.63	318	5.98	285	5.10	282	5.97	332	6.00	292	4.72	240	4.69	480	8.11	229	4.81	371	6.28	288	5.12	294	5.75	710	11.98	707	11.66	624	11.71	990	15.02	883	14.44	633	12.09	10	80642617	80657071	-	Btbd2	BTB (POZ) domain containing 2 [Source:MGI Symbol%3BAcc:MGI:1933831]	-	GO:0000932:cytoplasmic mRNA processing body;	GO:0005515:protein binding;	K10477
ENSMUSG00000003345	4835	1117	15.50	1067	14.88	1195	15.85	1094	17.18	1195	16.01	1357	16.25	1121	16.24	1513	18.95	1085	16.90	1310	16.44	1145	15.09	1091	15.83	1672	20.93	1754	21.45	1241	17.28	2080	23.40	2094	25.40	1501	21.26	10	80622838	80640749	+	Csnk1g2	casein kinase 1%2C gamma 2 [Source:MGI Symbol%3BAcc:MGI:1920014]	GO:0046777:protein autophosphorylation;GO:0016055:Wnt signaling pathway;	GO:0005737:cytoplasm;	GO:0042277:peptide binding;GO:0004674:protein serine/threonine kinase activity;GO:0001948:glycoprotein binding;GO:0005524:ATP binding;GO:0000287:magnesium ion binding;GO:0051219:phosphoprotein binding;	K08958
ENSMUSG00000003346	1547	452	19.60	508	22.14	488	20.23	503	24.69	576	24.12	567	21.23	513	23.22	684	26.78	438	21.32	580	22.74	509	20.97	472	21.40	854	33.41	1036	39.59	776	33.76	1108	38.96	1259	47.74	873	38.65	10	80583654	80590341	-	Abhd17a	abhydrolase domain containing 17A [Source:MGI Symbol%3BAcc:MGI:106388]	-	GO:0005576:extracellular region;	GO:0016787:hydrolase activity;	-
ENSMUSG00000003348	3254	20	0.41	40	0.83	45	0.89	46	1.07	62	1.23	53	0.94	19	0.41	45	0.84	29	0.67	53	0.99	30	0.59	23	0.50	51	0.95	43	0.78	36	0.74	59	0.99	67	1.21	33	0.69	10	80685253	80701977	-	Mob3a	MOB kinase activator 3A [Source:MGI Symbol%3BAcc:MGI:3050117]	-	GO:0005622:intracellular;	GO:0016301:kinase activity;GO:0046872:metal ion binding;	-
ENSMUSG00000003352	4010	55	0.92	52	0.87	31	0.50	43	0.81	42	0.68	35	0.51	59	1.03	47	0.71	29	0.54	40	0.61	37	0.59	32	0.56	155	2.34	132	1.95	115	1.93	127	1.72	193	2.82	114	1.95	15	98630840	98644529	+	Cacnb3	calcium channel%2C voltage-dependent%2C beta 3 subunit [Source:MGI Symbol%3BAcc:MGI:103307]	GO:0034765:regulation of ion transmembrane transport;GO:0070588:calcium ion transmembrane transport;GO:0050852:T cell receptor signaling pathway;	GO:0016324:apical plasma membrane;GO:0005891:voltage-gated calcium channel complex;	GO:0019901:protein kinase binding;GO:0008331:high voltage-gated calcium channel activity;	K04864
ENSMUSG00000003354	1992	1	0.03	3	0.10	2	0.06	2	0.08	3	0.10	0	0.00	1	0.04	4	0.12	1	0.04	3	0.09	0	0.00	1	0.04	0	0.00	3	0.09	1	0.03	3	0.08	2	0.06	0	0.00	15	98708207	98723336	+	Ccdc65	coiled-coil domain containing 65 [Source:MGI Symbol%3BAcc:MGI:2146001]	-	-	-	-
ENSMUSG00000003355	2706	87	2.16	72	1.79	83	1.97	57	1.60	84	2.01	71	1.52	88	2.28	86	1.92	69	1.92	61	1.37	73	1.72	53	1.37	60	1.34	61	1.33	55	1.37	63	1.27	60	1.30	69	1.75	15	98724366	98728198	-	Fkbp11	FK506 binding protein 11 [Source:MGI Symbol%3BAcc:MGI:1913370]	GO:0006457:protein folding;GO:0000413:protein peptidyl-prolyl isomerization;GO:0018208:peptidyl-proline modification;	GO:0016021:integral component of membrane;	GO:0003755:peptidyl-prolyl cis-trans isomerase activity;GO:0005528:FK506 binding;	K09576
ENSMUSG00000003360	6229	1389	14.96	1474	15.96	1391	14.32	1446	17.62	1501	15.61	1573	14.62	1278	14.37	1562	15.19	1227	14.84	1553	15.12	1440	14.73	1200	13.52	1292	12.55	1490	14.14	1202	12.99	1708	14.92	1541	14.51	1233	13.56	15	98645134	98662894	-	Ddx23	DEAD (Asp-Glu-Ala-Asp) box polypeptide 23 [Source:MGI Symbol%3BAcc:MGI:1921601]	-	-	GO:0003676:nucleic acid binding;GO:0005524:ATP binding;GO:0008026:ATP-dependent helicase activity;	K12858
ENSMUSG00000003363	2924	270	6.19	234	5.40	280	6.14	265	6.88	285	6.31	322	6.38	240	5.75	371	7.69	166	4.28	299	6.20	284	6.19	247	5.93	547	11.32	603	12.19	474	10.91	745	13.86	567	11.37	509	11.92	7	27532000	27553218	-	Pld3	phospholipase D family%2C member 3 [Source:MGI Symbol%3BAcc:MGI:1333782]	GO:0016042:lipid catabolic process;	GO:0005789:endoplasmic reticulum membrane;GO:0016021:integral component of membrane;GO:0005783:endoplasmic reticulum;	GO:0070290:N-acylphosphatidylethanolamine-specific phospholipase D activity;GO:0004630:phospholipase D activity;	K16860
ENSMUSG00000003378	5168	277	3.60	268	3.50	263	3.26	314	4.61	285	3.57	321	3.60	250	3.39	249	2.92	230	3.35	251	2.95	216	2.66	206	2.80	393	4.60	387	4.43	370	4.82	389	4.09	459	5.21	315	4.17	7	25009849	25072346	-	Grik5	glutamate receptor%2C ionotropic%2C kainate 5 (gamma 2) [Source:MGI Symbol%3BAcc:MGI:95818]	GO:0071333:cellular response to glucose stimulus;GO:0060079:regulation of excitatory postsynaptic membrane potential;GO:0035249:synaptic transmission, glutamatergic;GO:0031630:regulation of synaptic vesicle fusion to presynaptic membrane;GO:0035235:ionotropic glutamate receptor signaling pathway;GO:0043525:positive regulation of neuron apoptotic process;GO:0006621:protein retention in ER lumen;GO…	GO:0042734:presynaptic membrane;GO:0045211:postsynaptic membrane;GO:0014069:postsynaptic density;GO:0032983:kainate selective glutamate receptor complex;GO:0030054:cell junction;GO:0043195:terminal bouton;GO:0043204:perikaryon;GO:0030288:outer membrane-bounded periplasmic space;GO:0043197:dendritic spine;GO:0005622:intracellular;GO:0005886:plasma membrane;GO:0030424:axon;GO:0016021:integral compo…	GO:0030165:PDZ domain binding;GO:0015277:kainate selective glutamate receptor activity;GO:0042802:identical protein binding;GO:0005234:extracellular-glutamate-gated ion channel activity;GO:0017124:SH3 domain binding;GO:0004970:ionotropic glutamate receptor activity;	K05205
ENSMUSG00000003379	1457	20	0.92	13	0.60	12	0.53	15	0.78	6	0.27	12	0.48	4	0.19	7	0.29	5	0.26	3	0.12	12	0.52	8	0.39	5	0.21	7	0.28	12	0.55	18	0.67	31	1.25	16	0.75	7	24897381	24902197	+	Cd79a	CD79A antigen (immunoglobulin-associated alpha) [Source:MGI Symbol%3BAcc:MGI:101774]	GO:0050853:B cell receptor signaling pathway;GO:0030183:B cell differentiation;GO:0042100:B cell proliferation;	GO:0019815:B cell receptor complex;GO:0009897:external side of plasma membrane;GO:0005771:multivesicular body;GO:0016021:integral component of membrane;GO:0045121:membrane raft;	GO:0004888:transmembrane signaling receptor activity;GO:0005515:protein binding;	K06506
ENSMUSG00000003380	1523	3154	138.91	3379	149.60	3471	146.14	3030	151.05	3311	140.84	4283	162.86	3035	139.55	4248	168.94	2706	133.81	3640	144.99	3452	144.46	3250	149.71	4698	186.70	5238	203.32	4129	182.47	4618	164.95	4446	171.24	4104	184.55	7	24969752	24972754	-	Rabac1	Rab acceptor 1 (prenylated) [Source:MGI Symbol%3BAcc:MGI:1201692]	GO:0016192:vesicle-mediated transport;	GO:0005794:Golgi apparatus;GO:0030054:cell junction;GO:0005886:plasma membrane;GO:0008021:synaptic vesicle;GO:0016021:integral component of membrane;	GO:0070064:proline-rich region binding;GO:0042802:identical protein binding;GO:0030674:protein binding, bridging;GO:0008022:protein C-terminus binding;	-
ENSMUSG00000003382	10274	955	6.23	948	6.22	1076	6.72	800	5.91	1018	6.42	1216	6.85	897	6.11	764	4.50	749	5.49	1007	5.95	1038	6.44	833	5.69	281	1.66	379	2.18	334	2.19	455	2.41	492	2.81	389	2.59	3	87525407	87540156	+	Etv3	ets variant 3 [Source:MGI Symbol%3BAcc:MGI:1350926]	GO:0000122:negative regulation of transcription from RNA polymerase II promoter;	GO:0017053:transcriptional repressor complex;	GO:0043565:sequence-specific DNA binding;GO:0003700:sequence-specific DNA binding transcription factor activity;GO:0005515:protein binding;	K09433
ENSMUSG00000003402	4275	577	9.05	628	9.91	599	8.98	608	10.80	619	9.38	656	8.89	641	10.50	747	10.58	536	9.44	711	10.09	668	9.96	557	9.14	824	11.67	796	11.01	720	11.34	1046	13.31	1020	14.00	785	12.58	9	22002806	22014222	+	Prkcsh	protein kinase C substrate 80K-H [Source:MGI Symbol%3BAcc:MGI:107877]	GO:0051291:protein heterooligomerization;GO:0006491:N-glycan processing;GO:0001889:liver development;GO:0072001:renal system development;GO:0006807:nitrogen compound metabolic process;GO:0016310:phosphorylation;GO:0010977:negative regulation of neuron projection development;GO:0001701:in utero embryonic development;	GO:0017177:glucosidase II complex;GO:0005886:plasma membrane;	GO:0005080:protein kinase C binding;GO:0003723:RNA binding;GO:0005509:calcium ion binding;GO:0016301:kinase activity;	K08288
ENSMUSG00000003410	6890	2	0.02	1	0.01	0	0.00	1	0.01	0	0.00	3	0.03	2	0.02	0	0.00	1	0.01	1	0.01	0	0.00	0	0.00	0	0.00	0	0.00	1	0.01	1	0.01	2	0.02	0	0.00	9	22015005	22052023	-	Elavl3	ELAV like RNA binding protein 3 [Source:MGI Symbol%3BAcc:MGI:109157]	GO:0030154:cell differentiation;GO:0007399:nervous system development;	-	GO:0017091:AU-rich element binding;GO:0000166:nucleotide binding;	K13208
ENSMUSG00000003411	3524	14	0.27	15	0.29	11	0.20	9	0.19	4	0.07	23	0.38	10	0.20	5	0.09	7	0.15	8	0.14	15	0.27	6	0.12	6	0.10	4	0.07	4	0.08	6	0.09	6	0.10	5	0.10	4	108879063	108943324	+	Rab3b	RAB3B%2C member RAS oncogene family [Source:MGI Symbol%3BAcc:MGI:1917158]	GO:0007264:small GTPase mediated signal transduction;GO:0017157:regulation of exocytosis;GO:0018125:peptidyl-cysteine methylation;GO:0015031:protein transport;	GO:0005829:cytosol;GO:0030141:secretory granule;GO:0008021:synaptic vesicle;GO:0005886:plasma membrane;	GO:0005515:protein binding;GO:0005525:GTP binding;	K06108
ENSMUSG00000003418	7664	253	2.21	205	1.80	177	1.48	156	1.55	235	1.99	261	1.97	250	2.28	223	1.76	229	2.25	183	1.45	167	1.39	155	1.42	80	0.63	106	0.82	54	0.47	108	0.77	115	0.88	48	0.43	2	13651021	13794064	-	St8sia6	ST8 alpha-N-acetyl-neuraminide alpha-2%2C8-sialyltransferase 6 [Source:MGI Symbol%3BAcc:MGI:2386797]	GO:0016051:carbohydrate biosynthetic process;GO:0001574:ganglioside biosynthetic process;GO:0009311:oligosaccharide metabolic process;GO:0006493:protein O-linked glycosylation;	GO:0030173:integral component of Golgi membrane;	GO:0008373:sialyltransferase activity;	K06615
ENSMUSG00000003420	2102	474	15.13	489	15.69	648	19.77	539	19.47	554	17.07	593	16.34	580	19.32	780	22.48	442	15.84	605	17.46	664	20.13	537	17.92	2189	63.03	2322	65.31	1834	58.72	2508	64.91	2451	68.40	2403	78.29	7	45092990	45103851	-	Fcgrt	Fc receptor%2C IgG%2C alpha chain transporter [Source:MGI Symbol%3BAcc:MGI:103017]	GO:0006955:immune response;GO:0019882:antigen processing and presentation;	GO:0016021:integral component of membrane;GO:0042612:MHC class I protein complex;	GO:0030881:beta-2-microglobulin binding;GO:0019864:IgG binding;	-
ENSMUSG00000003421	2800	594	14.23	592	14.26	678	15.53	565	15.32	632	14.62	618	12.78	389	9.73	647	14.00	464	12.48	596	12.91	495	11.27	392	9.82	835	18.05	893	18.85	737	17.72	909	17.66	962	20.15	800	19.57	7	45062429	45078210	+	Nosip	nitric oxide synthase interacting protein [Source:MGI Symbol%3BAcc:MGI:1913644]	GO:0051001:negative regulation of nitric-oxide synthase activity;	GO:0005737:cytoplasm;GO:0005634:nucleus;	-	K13125
ENSMUSG00000003423	2020	552	18.33	523	17.46	519	16.48	480	18.04	509	16.32	641	18.38	435	15.08	603	18.08	397	14.80	517	15.53	446	14.07	405	14.07	671	20.10	742	21.72	640	21.32	801	21.57	747	21.69	587	19.90	7	45154303	45160065	+	Pih1d1	PIH1 domain containing 1 [Source:MGI Symbol%3BAcc:MGI:1916095]	GO:0000492:box C/D snoRNP assembly;	GO:0070761:pre-snoRNP complex;	-	-
ENSMUSG00000003429	865	4158	322.43	4579	356.95	4069	301.65	3943	346.09	4130	309.31	5219	349.42	3716	300.83	4758	333.17	3723	324.15	4346	304.79	3780	278.53	4125	334.55	4854	339.63	5485	374.87	4482	348.75	4470	281.13	4917	333.44	4297	340.22	7	45122379	45124439	-	Rps11	ribosomal protein S11 [Source:MGI Symbol%3BAcc:MGI:1351329]	GO:0006413:translational initiation;GO:0019083:viral transcription;GO:0006414:translational elongation;GO:0006415:translational termination;GO:0006614:SRP-dependent cotranslational protein targeting to membrane;GO:0000184:nuclear-transcribed mRNA catabolic process, nonsense-mediated decay;	GO:0022627:cytosolic small ribosomal subunit;	GO:0019843:rRNA binding;GO:0003735:structural constituent of ribosome;	K02949
ENSMUSG00000003435	5764	1944	22.62	1633	19.10	1696	18.87	1725	22.72	1898	21.33	2254	22.65	1769	21.49	2101	22.08	1724	22.53	1868	19.66	1697	18.77	1570	19.11	1613	16.94	1823	18.70	1593	18.60	2231	21.06	2114	21.51	1489	17.69	7	28314891	28338746	-	Supt5	suppressor of Ty 5 [Source:MGI Symbol%3BAcc:MGI:1202400]	GO:0000122:negative regulation of transcription from RNA polymerase II promoter;GO:0032785:negative regulation of DNA-templated transcription, elongation;GO:0032968:positive regulation of transcription elongation from RNA polymerase II promoter;GO:0016239:positive regulation of macroautophagy;GO:0045944:positive regulation of transcription from RNA polymerase II promoter;	GO:0032044:DSIF complex;	GO:0046982:protein heterodimerization activity;GO:0003682:chromatin binding;GO:0019899:enzyme binding;	K15172
ENSMUSG00000003436	2850	3	0.07	4	0.09	0	0.00	0	0.00	1	0.02	8	0.16	4	0.10	0	0.00	0	0.00	0	0.00	1	0.02	0	0.00	0	0.00	2	0.04	0	0.00	0	0.00	1	0.02	0	0.00	7	28293553	28302238	-	Dll3	delta like canonical Notch ligand 3 [Source:MGI Symbol%3BAcc:MGI:1096877]	GO:0001709:cell fate determination;GO:0048712:negative regulation of astrocyte differentiation;GO:0050769:positive regulation of neurogenesis;GO:0001501:skeletal system development;GO:0007386:compartment pattern specification;GO:0045746:negative regulation of Notch signaling pathway;GO:0048339:paraxial mesoderm development;GO:0001756:somitogenesis;GO:0001701:in utero embryonic development;	GO:0016021:integral component of membrane;	GO:0005112:Notch binding;	K06051
ENSMUSG00000003437	3438	930	18.14	855	16.77	985	18.37	903	19.94	991	18.67	971	16.36	772	15.72	1074	18.92	791	17.33	1031	18.19	841	15.59	769	15.69	1268	22.32	1347	23.16	1075	21.05	1364	21.58	1430	24.40	1062	21.16	7	28392951	28399388	+	Paf1	Paf1%2C RNA polymerase II complex component [Source:MGI Symbol%3BAcc:MGI:1923988]	GO:0001711:endodermal cell fate commitment;GO:0000122:negative regulation of transcription from RNA polymerase II promoter;GO:0010390:histone monoubiquitination;GO:0045638:negative regulation of myeloid cell differentiation;GO:0031442:positive regulation of mRNA 3'-end processing;GO:0016055:Wnt signaling pathway;GO:0032968:positive regulation of transcription elongation from RNA polymerase II pro…	GO:0016593:Cdc73/Paf1 complex;GO:0005730:nucleolus;GO:0005739:mitochondrion;GO:0005779:integral component of peroxisomal membrane;	GO:0000993:RNA polymerase II core binding;GO:0003682:chromatin binding;GO:0008270:zinc ion binding;	K15174
ENSMUSG00000003438	2684	757	18.92	808	20.30	748	17.87	730	20.65	806	19.45	917	19.79	670	17.48	985	22.23	584	16.39	871	19.69	716	17.00	667	17.43	1010	22.78	1061	23.37	918	23.02	1193	24.18	975	21.31	918	23.42	7	28305516	28312072	-	Timm50	translocase of inner mitochondrial membrane 50 [Source:MGI Symbol%3BAcc:MGI:1913775]	GO:0001836:release of cytochrome c from mitochondria;GO:0035335:peptidyl-tyrosine dephosphorylation;GO:0007006:mitochondrial membrane organization;GO:0015031:protein transport;GO:0006810:transport;	GO:0016021:integral component of membrane;GO:0005744:mitochondrial inner membrane presequence translocase complex;GO:0016607:nuclear speck;	GO:0043021:ribonucleoprotein complex binding;GO:0004722:protein serine/threonine phosphatase activity;GO:0004725:protein tyrosine phosphatase activity;GO:0005134:interleukin-2 receptor binding;	K17496
ENSMUSG00000003444	1281	273	14.30	300	15.79	289	14.47	251	14.88	261	13.20	335	15.15	265	14.49	353	16.69	207	12.17	247	11.70	206	10.25	230	12.60	434	20.51	414	19.11	359	18.86	437	18.56	456	20.88	417	22.29	7	28386146	28392708	-	Med29	mediator complex subunit 29 [Source:MGI Symbol%3BAcc:MGI:1914474]	GO:0006355:regulation of transcription, DNA-templated;	GO:0016592:mediator complex;	GO:0005515:protein binding;	K15142
ENSMUSG00000003452	27373	31	0.08	50	0.12	83	0.19	35	0.10	48	0.11	34	0.07	34	0.09	38	0.08	28	0.08	80	0.18	49	0.11	46	0.12	51	0.11	33	0.07	32	0.08	43	0.09	47	0.10	32	0.08	6	149408886	149563329	+	Bicd1	BICD cargo adaptor 1 [Source:MGI Symbol%3BAcc:MGI:1101760]	GO:0016032:viral process;GO:1900275:negative regulation of phospholipase C activity;GO:0034063:stress granule assembly;GO:0072393:microtubule anchoring at microtubule organizing center;GO:1900276:regulation of proteinase activated receptor activity;GO:1900737:negative regulation of phospholipase C-activating G-protein coupled receptor signaling pathway;GO:0048260:positive regulation of receptor-m…	GO:0005802:trans-Golgi network;GO:0016020:membrane;GO:0005794:Golgi apparatus;GO:0005829:cytosol;GO:0031410:cytoplasmic vesicle;GO:0072517:host cell viral assembly compartment;GO:0048471:perinuclear region of cytoplasm;GO:0045298:tubulin complex;GO:0005881:cytoplasmic microtubule;GO:0005634:nucleus;	GO:0045502:dynein binding;GO:0017137:Rab GTPase binding;GO:0034452:dynactin binding;GO:0031871:proteinase activated receptor binding;GO:0008093:cytoskeletal adaptor activity;GO:0003677:DNA binding;GO:0005200:structural constituent of cytoskeleton;	K18739
ENSMUSG00000003458	3975	922	15.56	859	14.57	918	14.81	790	15.09	842	13.72	921	13.42	879	15.49	1107	16.87	803	15.21	960	14.65	781	12.52	777	13.71	810	12.33	824	12.25	730	12.36	1079	14.77	1044	15.41	764	13.16	1	172066013	172082795	-	Ncstn	nicastrin [Source:MGI Symbol%3BAcc:MGI:1891700]	GO:0006509:membrane protein ectodomain proteolysis;GO:0002262:myeloid cell homeostasis;GO:0007219:Notch signaling pathway;GO:0050435:beta-amyloid metabolic process;GO:0042098:T cell proliferation;GO:0016485:protein processing;GO:0050673:epithelial cell proliferation;GO:0043085:positive regulation of catalytic activity;	GO:0005765:lysosomal membrane;GO:0005794:Golgi apparatus;GO:0005783:endoplasmic reticulum;GO:0005887:integral component of plasma membrane;	GO:0004175:endopeptidase activity;GO:0005515:protein binding;	K06171
ENSMUSG00000003464	3815	927	16.30	996	17.60	1057	17.77	844	16.80	1011	17.17	955	14.50	832	15.27	1247	19.80	610	12.04	1506	23.95	1429	23.87	791	14.55	1621	25.72	1258	19.49	1236	21.81	1826	26.04	1236	19.00	1292	23.19	1	172126755	172136493	+	Pex19	peroxisomal biogenesis factor 19 [Source:MGI Symbol%3BAcc:MGI:1334458]	GO:0016559:peroxisome fission;GO:0072321:chaperone-mediated protein transport;GO:1900131:negative regulation of lipid binding;GO:0050821:protein stabilization;GO:0045046:protein import into peroxisome membrane;GO:0061077:chaperone-mediated protein folding;GO:0016557:peroxisome membrane biogenesis;GO:0006625:protein targeting to peroxisome;GO:0043170:macromolecule metabolic process;GO:0065007:biol…	GO:0005829:cytosol;GO:0043234:protein complex;GO:0016021:integral component of membrane;GO:0031526:brush border membrane;GO:0005778:peroxisomal membrane;GO:0005634:nucleus;GO:0005777:peroxisome;	GO:0047485:protein N-terminus binding;GO:0036105:peroxisome membrane class-1 targeting sequence binding;GO:0051117:ATPase binding;GO:0005515:protein binding;	K13337
ENSMUSG00000003469	2910	52	1.20	37	0.86	34	0.75	31	0.81	23	0.51	33	0.66	19	0.46	23	0.48	24	0.62	58	1.21	29	0.64	22	0.53	379	7.88	358	7.27	316	7.31	434	8.11	336	6.77	307	7.23	14	70457476	70468832	+	Phyhip	phytanoyl-CoA hydroxylase interacting protein [Source:MGI Symbol%3BAcc:MGI:1860417]	-	-	-	-
ENSMUSG00000003476	5115	144	1.89	61	0.80	100	1.25	59	0.88	101	1.28	94	1.06	108	1.48	186	2.20	83	1.22	237	2.81	141	1.76	95	1.30	774	9.16	715	8.26	649	8.54	803	8.54	722	8.28	741	9.92	6	55090049	55133016	-	Crhr2	corticotropin releasing hormone receptor 2 [Source:MGI Symbol%3BAcc:MGI:894312]	GO:0032755:positive regulation of interleukin-6 production;GO:0032811:negative regulation of epinephrine secretion;GO:0007015:actin filament organization;GO:0016525:negative regulation of angiogenesis;GO:0014064:positive regulation of serotonin secretion;GO:0033685:negative regulation of luteinizing hormone secretion;GO:0030818:negative regulation of cAMP biosynthetic process;GO:0019233:sensory p…	GO:0009986:cell surface;GO:0005791:rough endoplasmic reticulum;GO:0043679:axon terminus;GO:0005886:plasma membrane;GO:0043204:perikaryon;GO:0016021:integral component of membrane;GO:0005794:Golgi apparatus;GO:0070852:cell body fiber;GO:0030425:dendrite;GO:0043196:varicosity;	GO:0017046:peptide hormone binding;GO:0015056:corticotrophin-releasing factor receptor activity;GO:0043404:corticotropin-releasing hormone receptor activity;GO:0005179:hormone activity;	K04579
ENSMUSG00000003477	1600	7	0.29	2	0.08	3	0.12	8	0.38	8	0.32	9	0.33	5	0.22	19	0.72	13	0.61	2	0.08	12	0.48	9	0.39	252	9.53	262	9.68	223	9.38	260	8.84	133	4.88	235	10.06	6	55170626	55175043	-	Inmt	indolethylamine N-methyltransferase [Source:MGI Symbol%3BAcc:MGI:102963]	GO:0032259:methylation;GO:0009308:amine metabolic process;GO:0009636:response to toxic substance;	GO:0005829:cytosol;	GO:0030748:amine N-methyltransferase activity;GO:0004790:thioether S-methyltransferase activity;	K00562
ENSMUSG00000003484	1855	27	0.98	20	0.73	11	0.38	20	0.82	11	0.38	20	0.62	26	0.98	15	0.49	14	0.57	11	0.36	18	0.62	8	0.30	26	0.85	57	1.82	22	0.80	33	0.97	32	1.01	43	1.59	8	71988482	72009626	-	Cyp4f18	cytochrome P450%2C family 4%2C subfamily f%2C polypeptide 18 [Source:MGI Symbol%3BAcc:MGI:1919304]	GO:0032305:positive regulation of icosanoid secretion;GO:0000038:very long-chain fatty acid metabolic process;GO:0019373:epoxygenase P450 pathway;GO:0055078:sodium ion homeostasis;GO:0036101:leukotriene B4 catabolic process;GO:0030195:negative regulation of blood coagulation;GO:0042360:vitamin E metabolic process;GO:0042371:vitamin K biosynthetic process;GO:0017144:drug metabolic process;GO:00030…	GO:0016021:integral component of membrane;GO:0005789:endoplasmic reticulum membrane;GO:0016324:apical plasma membrane;GO:0005783:endoplasmic reticulum;	GO:0047057:vitamin-K-epoxide reductase (warfarin-sensitive) activity;GO:0020037:heme binding;GO:0009055:electron carrier activity;GO:0052869:arachidonic acid omega-hydroxylase activity;GO:0050051:leukotriene-B4 20-monooxygenase activity;GO:0008392:arachidonic acid epoxygenase activity;GO:0005506:iron ion binding;GO:0052871:alpha-tocopherol omega-hydroxylase activity;GO:0052872:tocotrienol omega-h…	K17726
ENSMUSG00000003500	3294	329	6.70	378	7.74	278	5.41	315	7.26	356	7.00	514	9.04	396	8.42	328	6.03	340	7.77	330	6.08	249	4.82	296	6.30	432	7.94	530	9.51	363	7.42	647	10.69	827	14.73	472	9.81	6	29200434	29216364	-	Impdh1	inosine monophosphate dehydrogenase 1 [Source:MGI Symbol%3BAcc:MGI:96567]	GO:0055114:oxidation-reduction process;GO:0046651:lymphocyte proliferation;GO:0006177:GMP biosynthetic process;GO:0009409:response to cold;GO:0060041:retina development in camera-type eye;	GO:0005737:cytoplasm;GO:0005634:nucleus;	GO:0046872:metal ion binding;GO:0003677:DNA binding;GO:0003938:IMP dehydrogenase activity;GO:0000166:nucleotide binding;	K00088
ENSMUSG00000003505	3232	0	0.00	0	0.00	0	0.00	0	0.00	0	0.00	0	0.00	0	0.00	0	0.00	0	0.00	0	0.00	0	0.00	0	0.00	0	0.00	0	0.00	0	0.00	0	0.00	0	0.00	0	0.00	7	18345422	18355009	-	Psg18	pregnancy specific glycoprotein 18 [Source:MGI Symbol%3BAcc:MGI:1347251]	GO:2001179:regulation of interleukin-10 secretion;GO:0007565:female pregnancy;GO:0010628:positive regulation of gene expression;GO:0009691:cytokinin biosynthetic process;	-	-	K06499
ENSMUSG00000003518	4682	538	7.71	597	8.60	577	7.90	560	9.08	661	9.15	657	8.13	456	6.82	652	8.43	481	7.74	607	7.86	569	7.75	438	6.56	1541	19.92	1778	22.45	1387	19.94	1965	22.83	2041	25.57	1367	20.00	11	101971143	101987013	-	Dusp3	dual specificity phosphatase 3 (vaccinia virus phosphatase VH1-related) [Source:MGI Symbol%3BAcc:MGI:1919599]	GO:0050868:negative regulation of T cell activation;GO:0045931:positive regulation of mitotic cell cycle;GO:0070373:negative regulation of ERK1 and ERK2 cascade;GO:0046329:negative regulation of JNK cascade;GO:0050860:negative regulation of T cell receptor signaling pathway;GO:0035335:peptidyl-tyrosine dephosphorylation;GO:0000188:inactivation of MAPK activity;GO:0001701:in utero embryonic develo…	GO:0005654:nucleoplasm;GO:0001772:immunological synapse;GO:0005829:cytosol;	GO:0008138:protein tyrosine/serine/threonine phosphatase activity;GO:0033549:MAP kinase phosphatase activity;GO:0004725:protein tyrosine phosphatase activity;	K17614
ENSMUSG00000003526	7797	354	3.05	380	3.29	371	3.05	341	3.32	440	3.66	414	3.08	304	2.73	738	5.73	311	3.00	581	4.52	566	4.63	331	2.98	1054	8.18	1232	9.34	1075	9.28	1157	8.07	964	7.25	936	8.22	16	18060357	18090203	-	Prodh	proline dehydrogenase [Source:MGI Symbol%3BAcc:MGI:97770]	GO:0055114:oxidation-reduction process;GO:0006537:glutamate biosynthetic process;GO:0006562:proline catabolic process;GO:0006560:proline metabolic process;	GO:0005743:mitochondrial inner membrane;	GO:0004657:proline dehydrogenase activity;GO:0016597:amino acid binding;GO:0071949:FAD binding;	K00318
ENSMUSG00000003527	4231	379	6.01	372	5.93	386	5.85	335	6.01	392	6.00	371	5.08	322	5.33	351	5.02	405	7.21	343	4.92	232	3.49	246	4.08	271	3.88	303	4.23	236	3.75	345	4.44	300	4.16	251	4.06	16	17900709	17911348	-	Ess2	ess-2 splicing factor [Source:MGI Symbol%3BAcc:MGI:107854]	GO:0006396:RNA processing;GO:0008380:RNA splicing;GO:0006397:mRNA processing;	GO:0071013:catalytic step 2 spliceosome;	-	K13118
ENSMUSG00000003528	2164	173	5.36	234	7.29	233	6.90	190	6.67	239	7.15	283	7.57	213	6.89	269	7.53	227	7.90	212	5.94	159	4.68	208	6.74	114	3.19	147	4.02	116	3.61	196	4.93	148	4.01	124	3.92	16	17925223	17928219	-	Slc25a1	solute carrier family 25 (mitochondrial carrier%2C citrate transporter)%2C member 1 [Source:MGI Symbol%3BAcc:MGI:1345283]	GO:0006843:mitochondrial citrate transport;	GO:0005743:mitochondrial inner membrane;GO:0016021:integral component of membrane;	GO:0015137:citrate transmembrane transporter activity;	K15100
ENSMUSG00000003531	2985	372	8.36	430	9.71	439	9.43	334	8.50	420	9.12	516	10.01	376	8.82	563	11.42	345	8.70	435	8.84	437	9.33	410	9.64	655	13.28	851	16.85	628	14.16	824	15.02	790	15.52	679	15.58	16	18052860	18071632	+	Dgcr6	DiGeorge syndrome critical region gene 6 [Source:MGI Symbol%3BAcc:MGI:1202877]	-	-	-	-
ENSMUSG00000003534	4774	314	4.41	304	4.29	298	4.00	183	2.91	242	3.28	257	3.12	212	3.11	397	5.04	218	3.44	458	5.82	267	3.56	266	3.91	328	4.16	308	3.81	285	4.02	493	5.62	481	5.91	321	4.61	17	35681567	35704621	-	Ddr1	discoidin domain receptor family%2C member 1 [Source:MGI Symbol%3BAcc:MGI:99216]	GO:0007595:lactation;GO:0038063:collagen-activated tyrosine kinase receptor signaling pathway;GO:0014909:smooth muscle cell migration;GO:0038083:peptidyl-tyrosine autophosphorylation;GO:0001952:regulation of cell-matrix adhesion;GO:0043583:ear development;GO:0001558:regulation of cell growth;GO:0061302:smooth muscle cell-matrix adhesion;GO:0060749:mammary gland alveolus development;GO:0008285:neg…	GO:0016323:basolateral plasma membrane;GO:0016021:integral component of membrane;	GO:0038062:protein tyrosine kinase collagen receptor activity;GO:0046872:metal ion binding;GO:0005518:collagen binding;GO:0005524:ATP binding;GO:0000166:nucleotide binding;GO:0043167:ion binding;	K05124
ENSMUSG00000003541	1131	1470	87.18	2093	124.78	1976	112.03	1914	128.49	2374	135.98	3618	185.26	1462	90.52	1180	63.19	1324	88.16	2029	108.83	1249	70.39	1690	104.83	376	20.12	352	18.40	265	15.77	344	16.55	333	17.27	360	21.80	17	35821684	35822923	+	Ier3	immediate early response 3 [Source:MGI Symbol%3BAcc:MGI:104814]	GO:0050728:negative regulation of inflammatory response;GO:0046822:regulation of nucleocytoplasmic transport;GO:0045820:negative regulation of glycolytic process;GO:0003085:negative regulation of systemic arterial blood pressure;GO:0000075:cell cycle checkpoint;GO:0043066:negative regulation of apoptotic process;GO:0001562:response to protozoan;GO:2000377:regulation of reactive oxygen species met…	GO:0016021:integral component of membrane;GO:0005634:nucleus;	GO:0005515:protein binding;	-
[truncated: 54,968 more rows]
